# Supplementary material for: The U-box family genes in Medicago truncatula: Key elements in response to salt, cold, and drought stresses
Source: PLoS One. 2017 Aug 3;12(8):e0182402. doi: 10.1371/journal.pone.0182402 (PMC5542650; doi:10.1371/journal.pone.0182402)
Supplement: S1 Table — Detailed genomic information, including the gene name, gene ID, and protein sequence, is provided for each U-box gene. (XLS) [file pone.0182402.s004.xls]

## Sheet: Medicago truncatula
Supplemental material S4. U-box protein-encoding genes in Medicago truncatula, Arabidopsis thaliana, and Oryza sativa. Detailed genomic information, including the gene name, gene ID, and protein sequence, is provided for each U-box gene.
Gene name	Gene ID	Protein Seq
MtPUB1	Medtr1g017770.1	MLSYEMDNPLMGFETSFKGCFSSVLDTEKMDLKLIIEELDSIDDVPYVFICPISLEPMQEPVTLCTGQTYDRSNILKWFSLGHKTCPTTMQELWDDSITPNNTLKQLIFTWFSHKYLGMKKKLEDVQGRVLETLETLKKVKGQSRVKALKDLRKLVVSHVCARKTLLENGGVGLVCSLLGSFTSHVVGCEAIGIIVNLDLSLELKRKHLMHPGKVSLVVDIMNEGTIETKMNCAKLIEMLLMELEGNETMVEIVSSLSLLVGLLRLVRDKKHPNGVLIGLTLLKKVLCCHESIRSSMISIGAIPQLIEILPNLNNECLEIALYILEVLSTLEEGKLALKECPNIIPNVVKMLMRVSENCTQFALSILWAIYKLAPEECASKAVEAGLASKLLLVIQSGC…
MtPUB2	Medtr1g056840.1	MNQDIEVTPFFLCPISLQLMKDPVTVSTGITYDRESIEKWLFSSENKTCPVTKQQLTHDANHLIILTPNHTLRRLIQAWCTMNSSYGIERIPTPKPPTTKNLIEKLLKEASDSPHLLIQTLKKLKTIASESETNRRCIESAGAVEFLASIVTQNNTSCSSSCSATELIEASFDDDDVEGFAFDFKIGAEDEAINILYNLQLSEQGLKTLLNFKNGEFIDSLIKLLQKGNYESRTYAVYMMKSISKVADPSKLANLKTEYFVELVQLLKDQISKKASKATLQTLIQLVEFGRNRVKAIESGCVYALIELLLDCKERKPCLAIVSKKILRVSTMANDRAVRILLSVSRFSATHFVVQEMLRIGVVAKLCLVLQVDSGNKAKEKAREILKLHSKSWMNSHCI…
MtPUB3	Medtr1g056870.1	MNQDIEVTPFFLCPISLQLMNDPVTVSTGITYDRESIEKWLFSSENKTCPVTKQLLTHDANHLIILTPNHTLRRLIQAWCTMNSSFGIERIPTPKPPTTKILIEKLLKEASDSPHLLIQTLKKLKTIASESETNRRCIESAGAVEFLASIVTQNNTSCSSSCSATELIEASFDDDDVEGFAFDFKIGAEDEAINILYNLQLSEQGLKTLLNFKNGEFLDSLILFFHKGNYDSRTYAVFLLKSISKVADPSNLANLNTEFFVELVQLLKDQISKKASKATLQTLIQLVEFGRNRVKAIESGCVFALIELLLDCKERKPCEMILVLLEMLCQCADGRFELLIHGCGLAIVSKKILRVSTMANDRAVSILLSVSRFSATHFVVQEMLRIGVVAKLCLVLQVD…
MtPUB4	Medtr1g056880.1	MNQDIEVTPFFLCPISLQLMKDPVTVSTGITYDRESIEKWLFSSENKTCPVTKQLLTHDANHLIILTPNHTLRRLIQAWCTMNSSYGIERIPTPKPPTTKILIEKLLKEASDSPHLLIQTLKKLKTIASESETNRRCIESAGAVEFLASIVTQNNTSCSSSCSATELIEASFDDDDVEGFAFDFKIGAEDEAINILYNLQLSEQGLKTLLNFKNGEFLDSLMRLLQKGNYDSRTYAVCLLKSISKVADPSKLANLKTEYFVELVQLLKDQISKKASKATLQTLIQLVEFGRNRVKAIESGCVYALIELLLDCKERKPCEMILVLLEMLCQCADGRFELLNHGCGLAIVSKKILRVSTMANDRAVRILLSVSRFSATHFVVQEMLRIGVVAKLCLVLQVD…
MtPUB5	Medtr1g056910.1	MDEIEVPQYFICPISLQIMKDPVTAITGITYDRDSIEHWLFTNKNTTCPVTKQPLPLDSDLTPNHTLRRLIQSWCTQNASLGIDRIPTPKPPLTKTQVQKLLKGIKDPKIQLKSLMQLELLAAEKASNRKILLENGVPKAMIMFIVDCYKNGEIYEGIEEALGFLQFVKVPTEEVKNLLFENNQILDSLTWILVSEMKNSVTVKSHAVLVLKKFINKCDSTVLERLKPEFFERIVKVLRNGVITQQGLSSALHIFLYCCPLGRNRLMMVEAGAIYELIEIELMAIHEKRITELTFGILFHLCSCANGRFQFLSHQGSIAVLTERLFKVSMTVDDRAVFILSLISKFSATKMVLDEMLKVGTVAKLFVLLQTDHAKYLKDKVMEIFKAHSEVWKNSPCFP…
MtPUB6	Medtr1g069845.1	MSSAQREGQTDTASVTCLINSISRFVHLVSCQTVKPMPFQKICNNMVGVLKRLKPVLDDAMDYKIPLHQNLCKVCEELDICVNEARDFIEKWGPKMSKIHSVLQSGTLLIKLQSTSLDICHMIVKSLESPPSASVLANLQHYIQELQCLKKETAMVYIEKALREQREDSEPCKENLKEIIELLKLTSTQELLNETIAVEKERLNAERQKMKGDLEEINEIVNLVRVLRDYVMKTEYFAVKSGVSFPPYFRCPLSLELMLDPVIVASGQTYERQSIKKWLDHGLTVCPKTRQRLTHTNLIPNYTVKAMIATWCEENNNNRSSNSEHNTGNAFEEQKGDNSFRSNGECNGGQNIELEKWELQSPYIHSRSESFSSSISSSDCLLAVSKDVSRVSDKYQITN…
MtPUB7	Medtr1g076400.1	MVGLELIPIGTILTVVTSQVLRTAHAAADVLIGKESFKALSKYLFDIEPVLKELQLQELNDSQPARVALESLEADVKRANNMVEKYKNRGRFYLLVKCRSIVEEVEQVTRDIGRSLAALSIANTEVLSRISDQVDRLQGEMQRVEFEASQSQLEIVDKLNQGLRDQKQDQAFANDILEEIARAVGVPVEPSEIGKELASIRKEKEEAANRKEKAEFVFLEQIIKLLSRADAARDYEEVKNQYFERVQVIERYDSREKYIQPLKSFLCRINGAVMVDPVSLSTGTTCERSAIESWFYDGNRTDPETQEVLEDTSLRSNIPLRQSIEEWRELNYCLLIRSIRENLSLNSNLKESLSQMQALIAENSINKDWISIGEVTDTVISILGNSNDREVKMKILITL…
MtPUB8	Medtr1g079450.1	MANNEEQKHALKDKLKELVNTIVEGDDFTVHAADEAITALSVLRDMKCSASFSRKFDHLSLPVPPQFRCPISGLIMTDPVILAIGQTYDRPFIQRWLNEVHKACPQAQRVLSHSILSPNYLVYDMISRWCKEHGIELPMPVGDIDNGEVTEAHKYRLRSLLHKLSLSALDQKEATRELRLLTKRMPSFRRLFGDSEVIQNLLSPLSPGLACIDPELHEDLITAVLNLSFDESNKRAFVEDEKLITFIIDSLKSGTIQTRSNAAAAILSLSALDINKHIIGKTDAIKNLVDLLEKGHPSSMKDALSAIFNLCIAHENKARTVREGAVQVILSKIIMDRVLVDEFLSLLALLSSHSKAVAALGSHGAVPFFMGILRDNSISDRSKENCVAILYIIFFNDKT…
MtPUB9	Medtr1g090320.1	MPMSGNFRFMMDQKDIVRFLTTTIDSFIQDRLINKEQRTQHKDQCAERLAAEDGNTDKETEVEYSDQAVLANLDWGIEALEEAINTYNMETKLARLDYAEKMLQVCAMLNPKQKTAGVPNSYLSAWAHLNLSYLWKLRNNIKSCIYHSLEMFIVDPFFSRIDFAPELWKNLFLPHMSSIVGWYSEERHKLMMEVLPESTDFSYTADFDKVFNESLVFSMRPNQLEKLQKLEQLYGESLDENTRLYAKYYNDCMNPDSTSSKKVVPMLPIAEPPMTPLHELSRSVPDFVKFGPILPKSSGFSMTTRRSNDGLNETTRENIASNSNHSKGEQSSLWAAKESIIEEIEDDLDSEHYDASVDSDKINIFSPEPKKNIKDEDVEPKVYRSNQKNQMNSPNISPM…
MtPUB10	Medtr1g093965.1	MKDPIIVSTGQTYERSCIQKWLDAGHRTCPKTQQTLLHTSLTPNYVLKSLIGLWCDSNGVELPKKQGSYRTKKSGSSLSDCDRTAIKALLVKLTRAIPLLVDLLSSTDHRTQEHVVTVLLNHSINESTPRGKKGAATAIFNLCIYHGDKARAVKAGIVAPLIRFMNDVGRGMVDKALAIMIILASHHEGRTSIGQCIASI
MtPUB11	Medtr1g093995.1	MKDPIIVSTGQTYERSCIQKWHDAGHRTCPKTQQTLLQTSLTPNYVLKSLIGLWCDSNGVELPKKQGSYRTKKSGSSLSDCDRTAIKALLVKLTRAIPLLVDLLSSTDHRTQEHVVTVLLNHSINESTPRGKKGAATAIFNLCIYHGDKARAVKAGIVAPLIRFMNDVGRGMVDKALAIMIILASHHEGRTSIGQCIASI
MtPUB12	Medtr1g094025.1	MAFHSFPVICTIIFPCCDFKFLQSIVFCKDKKEASILLMIIFHIFLTVLISQIELVHAQFKRAKAQTEFLDLKLDLDIVVAQKDKDPDPAILKRPTEKLHLKTMNDLKKEFSELHELVIKKNPKVDTYEGANVSIKHWSRVIPEDFRCPISLELREDPVIVSTGQILELRSMLLQYFSIIPSTRVQRTIVNAGVIPHNVDVLKNDSMEARENAATTLFSLLVLDENKVTIGAAGAIPYLIKLLCEARAVKAGIVAPLIQFMNDAGRGMVDKALAIMITLQAIMKVGHQSVNALLQL
MtPUB13	Medtr1g094215.1	MGGSENPKAMVVGRLADSIREISGLPECQNVCKKMYGNLIRRVKLLSPLFEELKDCDESLSDEEIEAFESLRVALDLTMILLKSVNHGSKLYQALRRNDTADKFQQITEKIEAALSDISYNKLEISEEVQEQIELVHAQFKRAKAQTEFADLQLDLDIAVAQKDKDPDPAILKRLSEKLHLRTMNDLKKESSELHELVITSNGELGDSFETVSSLLRKLKDCVLAENPEVDTYDSENVPIKHRSPVIPDDFRCPISLELMKDPVIVSTGQTYERSCIQKWHDAGHRTCPKTQQTLLQTTLTPNYVLKSLIGLWCDSNGVELPKKQGSCRTKKSGTSLSDCDKTAIKALLDKLTSNDIEQQRAAAGELRLLAKRNADNRVCIAEAGAIPLLVDLLSSTDP…
MtPUB14	Medtr1g100820.1	MGSIQEAVSITEERVKGVEENDTVYVAVGLNAEKNKKLLHWTTHKFSGNSICLLHIHQPDLVNSFSKAETNVFEYEPKDHATKAFQEHGSQTVHELLDKYILTLVPAGVQASKLLIEKDDIEKGIIEAIAQHNIRCLVMGAAADRHKMGVDSENTPGIVTAPVVLMLDSNTEAKQSEKIKSELIPDVLKYLDSSDMEETENGNSRCSLNAEWSFNSVIARTKLTDLLVHEDDEELQNWRAKEISCRKEVEVQLAREKQDVQEMKNQRDKIICELQMVQDQSSTLRNQMLESKCMVTELEEKIISAVDLLISFKEKRDKLRIEHANAVRKVEVLRKFGEVDTTSSYVVEFPAFSFMEINEATQDFDQSWKIGEGRYGSVYKGLLRNMPVAIKMLPSYGCQ…
MtPUB15	Medtr2g007630.1	MRDPVILSSGHTYDRISIPECIDSGQHTCLESEQRLIHNENNVSVNEATTKNNSSTKRHKNENAYEIRLLETTGMISCNTLTSKDSRIHKHVLTAFFKLSIYNKILIMAAKAVDNIFEVLESGKTMEARTNVTAEIYSLCMIGDCKVQIGVSSKALSALVGILKESAPIGKIDAATALFNLVVYNPNKVSIVKSLLLKTECLTHEIKQVKISTEILTKVFKLIHKITLHCQILKSRSFTFQATTKKDSTISGGLKLHAK
MtPUB16	Medtr2g011140.1	MTSAAAEQLLVAEQLIEHLKCPISLEIMSDPVILSSGQTFDRSSIQQWLDLGHRKCPITKFPLLHTYLIPNHALRAIISSFAPPPPETLPHPPPLQTEAPTLTLTQTLVSALTSDEAPTKYKLESLNKLFFLSKHDPLFRRNITDAPVIPVVFSCLANETLRHKALALLLNISLEDENKVGLMAEGILDRLIPILSSEVSDCSAVAATLITSLALLELNRATIGAYPHAIESLVSLVRDGVGREKKEAATALYTLCRFPNNRVTVVACGAVPVLLRRLDAGLERCVEVIGLLAERKEAIEEMEKFGGCVEVLAGVLKNRTRTKRGVEFALLALKYLCCNSEESVTEAVRAGVFESCMELMQHDSVRVRENASYLILVLRSRKQ
MtPUB17	Medtr2g018010.1	MASGAIFSSLRRRRSPTLEAFLAPVDLSDVALVQTLVTVVNELVCCFSKRSFFFQRKNTRSLIRKVEVFQVLLEYLNDSGSGSGSVLPATGLLCLKELYLLLYRSKILLDYCAQSSKLWLLLQNHSISGHFHDLNQEISTLLDVFPVKDVCLSKDVREQIELLLKQSRRAKLFIDMEDDALRVRFFEFLDQFENGRIPDSEELRSFYVDKLQIMDAACCRTEIEALEEQIVNHEGDIEPTVSVLKGLVAMTRYCRFLIFGFEEDELDMENGSQKKIKKGLITQEIADTFLTVPKDFCCPISLDLMRDPVIISTGQTYDRSSISRWMDEGHTTCPKTGQTLAHTRLVPNRALRNLIVQWCSAHGIPLEPPEVMEAMGEAFASACPTKAALEANRATANLL…
MtPUB18	Medtr2g087350.1	MDEIDVPSHFLCPISLQLMKDPVTLSTGITYDRENIEKWLFSFQNNTCPVTKQTLLETDLNNLIPNHTLRRLIQSWCTLNASFGVERIPTPKSPIDRTQILKLLNEAKKFPEKQLNCLVKLRSIVFESERNKKCLESAGAIEFLALTMKNNLNSSSLSEAAIEILFHLNPSEEHVKNLINNESIQFIESLFHVLKLGSYQSRGYATMLLKSAFEVSDPIQLISVKKAIFEEIMRVLVDKISQQASKAALKLLLELLPWGRNRIKAVEGGVVLVLIELLFDVSERRVCELMLIGLDQICGCAEGRAELLNHGAGLAIVSKKILRVSHVASDRGVRIMSSICRYSANSRVLHEMLHVGAVSKLCLVLQVDSNFKTKERAKEILKLHSTVWKNSTCIPVPLL…
MtPUB19	Medtr2g096850.1	MKLLNPNPFPFSSQSQTQHMEQQSSPTNLKVHIAVGKSLHKTTTLLQWTFNHFQNAEIVLIHVYQPSPFIPTLLGKMPASQANPEVVSAFRREEREQTMRFTDKYLSICFAAKVKASVIVTEADKIQKGIVDLVVKHNIRKLAIGAASENFMKVKRNSGKANYTSKHAPLFCELWFIYKGRHIWTREASETPCSLSSHAQPDIAATESLRCRSFQYGKNELPHLERLQPNSARTTVCSGIRSLDLGEIIETEATNSSKSSSCSSYCSPQNSAEVCLDKYSEVMEERINSQLIETNREAEAATDESFAELLKCRRSEVKAMEAIRKVNLFESAHAHELELRKEVEDALRVTILEQQKLVEESEDISGNLQMTMRNVALLDTRVKETTRRRDEASHELLLI…
MtPUB20	Medtr3g008270.1	MDRVQEAEENNKSSVVGLAIKGNKKSKYVVQWALDKFVHEGISIFKLIHVRAVITGVPTPMGEVLPLSQVRNDVATAFKREVEWQTNQMLLPFKSLCEQRKVHVDVVVIESDDVATAVAEEVAREAITKLVLGASSSGIFRSKHKGISAKISVCTPRFCTVYAVAKGKLSIRPSDTEIDGSIIDNTSETSFSSSSSSNYTSTSQTDSASVASCNALHSYAKETQRVRAHSSMDQTLLSTSPSLNETNHFRGQSLDLGRKNAAASSSRKSDIDHALSQASSCGSISDTESFFYEQNHAKDATRVNRLPPSNRQENINLELEKLRIELRHAQGMHAVAQSENVDASQKLNELNKRRLEESMKVKEIMAKEEMAMELANQEREKYEAAAREATYLKECAERE…
MtPUB21	Medtr3g008280.1	MDRIQRIQEGDESKRTRHSSSSVVALAIKGNKKSKYVVQWALNKFVPEGMIIFKLIHVHAGIVGVPTPMGNMLPISQVRDDVAAAYKKEIECETNQMLLPFKQMCEQRKVHVEVVVIESDDVASAVAEEVTKYAVTKLVVGASTGGLFKSKHKGMSAKISVCTPRFCTVYAVSKGKLLIRPSDVQIDESITDDTSEISFSSSSSSNYTSTTQTDSGSVASYAALHSSSLATQRFQALSSMNQNLLSTNPSLNETNHSRGQSIDLGRGNVATSSARNSDFDRGLSRASSFRSIVSDTDTWIYDQISLKDAPLTSKLASPNRQENFNLELEKLRIELRHAQGMHAVAQTENIDASRKLNELSKRRSGESMKMKEIIAKEEVAKELARQEIEKYEAAAREAS…
MtPUB22	Medtr3g065080.1	MVLSWTKRNMFRRTSKAKHQLPGAGDGELTVEEITIPTNFRCPVSLDLMKDPVTLSTGITYDRFSIDKWIEAGNKTCPVTNQKLSTFEITPNHTIRKMIQSWCVENSSYGIERIPTPRIPVSGYEVNEVCTRLLSGCRNLDEKKCVEFVGKIKIWWRESERNKRVIIGNGVSSVLATVFDSFSCVSFEEHVVVLEEVLEILTWIVKTSFGDSKTKMCLSSSSLNCLVWFLDGKDLGARQNAVLLLKEMNVEELSRIEGVVEGLVKIVKEPIGSSATKACLTTIFKLVSSAKNRDEISERFVELGLVSFLLETIVDGEKGICEKALGVLDCLCDCKKGKEVVQTNALALPLVIKKLLRVSPLASSFAVGIVRKILCEKKEERVLIEAIQLGAFQKLLVML…
MtPUB23	Medtr3g078160.1	MTPTQRRPLSFPAVHPCKSISASTLLTSLITLSQNICTFQPNTFPTQKPYARETKRQIQILLIFFQDLQSHNSFIPQPIIPVFSELHFTLQKIHFLFQDCSIQGTGLLLLVKYQFVATQFYLLICSVSKSLDALPLNLIDVCDEVKEVIQLLTKQARHIQLELDHNDEYTAKSVNSILNQFELGIEPDVDSIKQVLDYLEIKTWFDCNREIKFLQDEELEKHQYQEKEIHLLSGLIGFLCYCRVIIFETLDFQFQLLSHNKTETRCTAEMLNYITPDDYRCPISLELMTDPVTVSTGQTYNRTSIQKWFKAGNMTCPKTGERLISTELFPNTALKTLIQQFCYDNKISVSTSKLHISKPASTVNPGSPAAAHAIQFTSWSLARRLVFGTEEQKNKAAYE…
MtPUB24	Medtr3g078340.1	MGGNGKHRWKISFHRSSSQSKQQPPKEFLCPITGSLMSDPVVVSSGQTFERLSVQVCTDLNFTPVLQNGTRPDFSTVITNLAIKTTIINWCDKTRTVHPPAPDYSTVENIVREKMTAATAEKEDLIRVSEKELLNAVAENPPVIFSHAVTELGTRGNHFNSGSSSEESVIIAASPGTPLPFTLRPTCFSPSSSSSFEIEVQNPNVPVSEEEETLLKKLKSKEVFEQEQGLVSLRSITRNREEARVSLCTPRILSSIRSLIDSRYVVVQVNAVASLVNLSLEKSNKMRIVRSGFVPFLIDVLKGGFSESQEHAAGALFSLALDDDNKMAIGVLGALQPLMHALRSESERTRHDSALALYHLTLVQSNRVKMVKLGVVPTLLSMVMTGTMASRVLLILCNL…
MtPUB25	Medtr3g085610.1	MMDVSEVEESFFAASDAKLHAEMCRSLSAIYCKVLSLFPSLEAARPRSKSGIQALCSLHVALEKAKNVLKHCSECSKLYLAITGDSVLLKFEKAKCALVDSLKLVEDIVSQSIGYQIDEIVNEIAGMVFALDPSEKQVGDDLIALLQQDRKFNNSNDSSELECFHMAATRLGITSSRAALTERRALKKLIERARAEEDKRKESIIAYLLHLMRKYSKLFRSEFSDDNDSQGSQPCSPTVQSCSPNVVPGGHCQVFDRQISKLGSFNFKPNNKKSGQMPLPPEELRCPISLQLMSDPVIIASGQTYERACIEKWFNDGHNTCPKTQQKLAHLSLTPNYCVKGLVASWCEQNRIPIPEGPPESLDFNYWRLALSDSESINSRSVNSVNSCKLKGVKVVPLE…
MtPUB26	Medtr3g095730.1	MVRERVVDLCITVPTFFKCPISLDVMKSPVSLCTGVTYDRSSIQRWLDDGNNTCPATMQILPTKDFVPNRTLHSLIQIWTDSVHHRVEPVVSPSVLSNQQLLQTITDLASSGLNRTLNRFGLIMKVIHFAQDSDQNRTFLAKLDGFIPLMVSFLDNVENVDKSIEFLEQTLTVLGLILEKIKVREGLKNLVLKGKNKKCLDSMVLVLQKGSNNSRIATARVLKFIAIDAESELLIAENEALLTELLKLSSPENDSKLIENCLSCLIAISKPKRNKQKLVKIGVMKILSKLLKESNTSVTVVEKALKLVETASSTSEGRREMCEDAAFVAAILNKIRNVSNVATEHAVTTLWSVCYLFRDQKAQEAVTMANGLTKILLLIQSNCSPQVRQMCTDLLKIFR…
MtPUB27	Medtr3g096370.1	MNKAQTEITIPHLFRCPISLDLLEDPVTLTTGQTYDRSSIEKWISAGNFTCPVTMQKLHDLSFVPNHTLRHLIDQWLQLGAQFEPSSNNSATIDYLASLKHTLESHDSTLETKLKSLEKISVLSDEYCSFRKSCFQQLSFLPLLLELVFGLSDSQLSENHMEFVEIALSCILKLLPIVNLEPLNIIKDESKLERFIFLFEKGTSSIKTSLCLVIDHSTATAQTEEVCEVLGNSQKLVHEIVQVVFNKNYDKVSEAAIKALSALCSLESNKESLVKGGAINGIITYISRCENRQKNLAPLAMATMKKLLVLESGKEALVNHVNGIETLVKMVFKVCNQECSESAVEILSIVCSDFGSAREVAIGAGVLSQLLFLLQSQCGTKTKTKARMLLKLLRSKWNE…
MtPUB28	Medtr3g115670.1	MMSSSWDGSNDPGSQSDDSFLFERMHIEPIYDAFVCPLTKQVMRDPVTLENGQTYEREAIEKWFKECRESGRKLVCPLTLRELKSTEMNPSMALRNTIEEWTTRNEAAQLDMARRSLNTGSPEKETLQALRYVQHICQRSRSNKHVVRSAGLIPMIVDMLKSSSRKVRCRALETLRIVVEGDDENKELLAEGDTVRTVVKFLSHELSKEREEAVSLLYELSKSETLCEKIGSINGSILILVGMTSSKSEDLSTVEKADKTLENLEKYENNVRQMAENGRLQPLLTHLLEGPPETKLSMAGILGELVLDNDVKVLVARTVGSSLIDIMKSGNMQSREAALKALNQISSCEPSAKVLIEAGILSPLVNDLFAVGPHLLPTRLKEVSATILASVVNSGEDFD…
MtPUB29	Medtr3g466220.1	MMLKMLVDSISSFLHSSFSGNMNSETVSKYYQKTEVILKLLKPIIDTFANSEPTSDEVLSMTFEELGHAVDEVKEYVENWHLLSSKVYFVMQVDPLISRIWTSSLKVLQQLKASKQFPNDEVNSEHLEHCVQKLKLLGLEETSSVIKEAIMEQLDDAGPSSEVLEKIADSLGLKSNEEVLIEAVALEKLKENAEQTEKTAEAEYIDQMIAVVTRMHERLVLLKQSQSNSPVPVPPDFCCPLSLELMTDPVIVASGQTYERAFIKNWIDLGLTVCPKTHQTLAHTNLIPNYTVKALIANWCESNNVKLVDPIKSTTLNQASILHGYMESGTTRESPVFPHSRSNLPSSPESARSRSFNSPGNNIPSSGGIQREGTSPLHPRSISEGSLSGIVNGQYMDAA…
MtPUB30	Medtr4g028960.1	MAISPQTFPTTKPPSSETSSFITPNITNFNLLHSLLHLTNQICSLNAAPWCRFLLNKISSSTIRKTHLLGVVFDDLIRNSVSSSNSTRQNSYVLCLEEMYIVLHRVKTLLEDCSNGSKFSILMQIETVADNFNKLTGELSTLLDVFPIQEMNLNDDVLELVVLIRKQCSETKNLLGEEQIHLRNDVVSVLEGIKREIVPKEEKLSSIFEKLEIQDSSSCRNEIENLQEEIQNRNEEQSKSEIVALIGLVRYAKCVLFGASTPSSGNDGRLRRNQSMEVVVPADYRCPISLELMREPVVVATGQTYDRCSIKLWMDSGHNTCPKTGQTLAHMELIPNHALRNMIAIWCKEQKIPFESETVAVKVNGGVTNKTALEATRMTAAFLVNKLTLTNGSLASMEE…
MtPUB31	Medtr4g051515.1	MAEIEIPPYFVCPISFQIMEEPVTTVTGITYDRKSIEKWLMKAKICVCPVTNQSLPRSSEYLTPNHTLQRLIKAWILSNEAKVVDNQIQSPKSPLNRIHLQKLVKNLELPNCFQASMEKILELAKQSDRNRICMVEVGVTKAMVMVIKKKFKEGNTNGLEEALKIIRLLWNEAMINNMMKPLVGKNMDFMNSLTWILKIYIDTNNFEMVNEVMPLLKLTIDVVDSNLLGNLNIEFFVTMVRVLRKRRLFSKQAIKSALYVLIETCPLGRNRTKIVEAGGITELIELELEKPEKNVTELVFNLLAHLCSCADGREQFMRHAAGIAMISKRILRVSAATDDLAIQVLSVIAKNSTSKEFVLEMLQVGAVSKLCMVMQADCASYLKEKARDILRLHSTTWNN…
MtPUB32	Medtr4g063800.1	MEGEKVNVVIDLVNEIANISDFRPMVKKQYCNLARRLKLLIPLFEEIRDMKDSIPNDTSKALVLFKDALDSAKELLRFGCEGSKIYMVLERDRIMNNFYEVTARLEQSLDGISYDKLDISDEVKEQVELVLTQFRRAKGRVDEPDAKLYEDMSFLYNNSSDAAIDPAVLSQLADKLQLMGIADLTQESLALHEMVAVSGGDPGARIEKMSMLLKKIKDHVQIENLVKDDTKTAKGVSAGFYELGENDANHQAPAIPSDFKCPISLELMMDPVIVSTGQTYERSCIEKWLQDGHGTCPKTQQSLTSTVLTPNYVLRSLIEQWCEANGIEPPKRPSTSEPSKSASACTPAERSKIESLIQKLTSGGPEDQRSAAGEIRLLAKRNADNRVAIAEAGAIPLLV…
MtPUB33	Medtr4g085720.1	MRGCLEPLDLGVQIPYHFRCPISLELMRDPVTVSTGQTYDRNSIESWVNTGNTTCPVTRTNLTDFTFIPNHTLRRLIQDWCVSNRAFGVQRIPTPKQPADAALVRSLLNQISSHSAPTQLRLNSLRRLRSLTRDSEYNRSLISSLNVRNIILPILFNNGLDELKNESLALIVLFPLSESECTSLASDSDKINYLTSLLSHDSFDVRVNSAALIEIIVAGTHSPEIRLQVSNVDGIYDGVVEILKNPISYPRALKIGIKALFALCLVKQTRHRAVSAGAPVVLIDRLADFEKCDAERALATVELLCRVPAGCASFAGHALTVPMLVKIILKISDRATEYAAGALMALCSESERCQREAVAAGVLTQLLLLVQSDCTERAKRKAQLLLKLLRDSWPQDSVG…
MtPUB34	Medtr4g091880.1	MATNLPEHFKCPISLEIMSDPVILSSGHTFDRPSIQRWLDEGHRTCPITKLPLPDSPILIPNHALRSLISSYTLLPPLHQIISQPETLISTLILNSSSSDSKIDSLRQLARLSKRDASFRRRLVDSGAVSAVLFCLDSSSSSSSSGNVKLQEKALSLLLNLSLDDDSKIGLVAEGAIDRVVNFLVGAATSDCRALAATIITSLAVVEVNKATIGAFPGAIEALVMILRDGKGREKKEAATALYALCCFRDNRKRAVDCGAVPILLRNVESGLERGVEVIGVLAKCKEGREQLESYGGCAKILVSVLRNGSSRGIQYALLALTLVCLHSKEILMMTLQEGVLEICIGMVEDNSEKVRRNASNLIRVLRGGNHHRIS
MtPUB35	Medtr4g107010.1	MTSTHLTNQRDRRILSFPAVHPCENISPTTLITSLINLSQTISNFQPQIFPTQKRNARETIRQITIISIFLNEIKDHGSIIPNSIILCFSELHFTLQKIHFLMQDCTLEGSSLLLLAKSQHVASQLRSLIRAVAITLDILPLHRVEICDEVKELVELVAKQARKGKFEVDPNDEVASKKLHYVLHQFERGTEPNLNTMHEILHYLKIKSWNDCDREIKFLENEISFLEDRNCDEREVPLLSSLIGFLSYCRAVIFEDFDENLNKLEARRSTEMITVNCLNPEDFRCPISLELMTDPVTVSTGQTYDRASIQTWLKAGNKTCPKTGENIKNTELVPNTTLKRLIQQFCSDNGISFTRFSNRNRDITRTILPGSSAAAHATQFLSWFLTRRLVFGTEQQKN…
MtPUB36	Medtr4g125930.1	MSTPRSVAVAVSGGSGAAKGSRRALQWAMENVVPQADRLILVHVIPKITSIPTPAGGYIPISEADAHAFAAYVQDVKQKSEEIFVSFKKLCESNTIETFLLEDDNPANALLSFISESGVQILVLGSDDSNFITRKLKGPGIPTTILRCAPDSCDVYVVDRDRIVSKLADSLSSHSHEEGPRYTVSNQINKSDNGAGVGGQMSGISASSTELKVLKNFRFLSISEHSYIGLQTSSRRSSFENSTISEEANPENYGDYVDTISLRSFDSIASAYHEPLVMQEVERLQLELQNTISMYKQVCEELVHAQSKALLLSSESLEEAKIINASLKREETLRKIAAEEKAKYLKVMKELEESKSMFAKESYERQMAELNVLRESIEKQRIVDTLLSNDRRYRKYTMD…
MtPUB37	Medtr4g485520.1	MAGEFAGDNTPELLCLIHDITGMCVGGGGDSSSITADAMFRKDCTDLVRRISLLTHLFEEIRELNKTNDSASSSSVTVSNSEDSWSSDLVLALQSAKRLLHEAKNFSSNSSSDGAAKKIIFQFQRVTWKLEKLLSSLPYDDLDISEEVKEQVDLVRNQLRRATDKYGFMISKMPSFDSSQPLAQEISQVLGQSVSGLHKQHSCPENLSELGSIPKSNEGKSCNPFGAGSRLERTRSIHASSEVSFSIKTAPESQEISGSGNLPEVKKPDAIVIPEDFLCPISLELMRDPVIVATGQTYERSYIQRWIDCGNTTCPKTQQKLQHLTLTPNYVLRSLVSQWCIEHNIEQPTGLTNGKIKKSDGSFRDVTGDIAAIETLVRKLSCRSVEESRAAVAEIRSLS…
MtPUB38	Medtr5g015210.1	MPMYQPSKRDMVVGYEGGGDGQILDLDTAVKDGVLGGVDCGGIVGTGVVGEKLDLRKMIQELELCEVPSVFICPISLEPMQDPVTLCTGQTYERNNILKWFNMGHFTCPTTMQELWDDSITPNTTLYRLIYTWFSQKYLLMKKRSEDVQGRASELVETLKKVKGQARVHALKELHQVVSVHATARKSVIDGGGVSVLSSLLGPFTSHAVGSEVIGILVSLTLDSESKKNLMQPAKISLMVDILNEGSIETKINCTRLIETLIEEKDFRSEIISSHSLLVGLMRLVKDKRHSNGICPGLSLLRTVCFYKEVKILLVSIGAVSQLVELLSGMDHDCLELALCVLDSLSSIPEGRVALKECVNTIPIMVRLLMRISESCTQYALSILWSVCKLAPEECSSIA…
MtPUB39	Medtr5g015500.1	MGKKQHSKDRMFLTKTEWATEWGGYKSKENRTVFKRLPFYCCALTFTPFEFPVCTPDGSVFDVMNITPYIIKYGKHPVTGAPLKQQDLIPLTFHKNSEGEYHCPVLNKVFTEFTHIVAVKTTGNVFCYEAVKELNIKTKNWKELLTDEAFTRDDLVTIQNPNALDQKVLLDFDHVKQNLKIDDEELQKMSSDPAYNINMSGDIKQMLKELGTEQGKETALHGGGGGKAQKERAAALAAILAARSQVKEDSKSADGAPQALSIVDAASAAVHGRSAAAAKASSSDKTAARIAMHVAGDRAPVNAKMVKSRYTTGAASRSFTSTSYDPVTKNDYEYVKVEKNPKKKGYVQLHTTHGDLNIELHCDIAPRACENFITLCERGYYNGVAFHRSIRNFMIQGGD…
MtPUB40	Medtr5g020570.1	MRTNSGEIVETFPNTLSFQVHSKICIELMKIVDSIMRIFPDIEEARPRCSSGIESLCFLNNSIEKAKLLLQHCSECSKLYLAVTGETVLSRCQKAKKSLEQSLIPIQGMVPVMLAVEVSRIIDDLEYATFVLDFAEEEAGRVVRELLHQGSTSDSVDDFEVKALQFAAPRLNITSQKAILIERRSIKKFLDKVGPNDPKKKTILRYLMYLMKKHGNLMVVGEHMENFYSRSEEPIARDNSSRDSRRRNRVESHHSMNYDQNKTEMNQSDRVAPPEEYKCPISSRLMHDPVIIASGVTYERMWIRKWINEGKTICPKTEKELPHMTLTPNIVMKDLISKWCKNNGVTIPDPSRHTEDFMLLDASITSIKSLGSYFNDLNLPMDLTNMSLGSLDNSFSSDV…
MtPUB41	Medtr5g032010.1	MDATQLEKIYVAVGDDAQDGFNTLNWALKKWKSHPISIVILHVTHNISKEYVYTPFGKLPARSLNDEKLEALRKDEKERIKKLFSKYIAFCGKVSAEILEVKKFDEPMQKRVIDLITELEITKLVMGFSFMKPSLKSKGAISGLFYVHQHKPSLCELFIICGGKQVFLRGNNDEKIMEDDSGVMVAKMRDKVTFKDWLDKMFSDKTNYYSQNRLSASPSSTNLVQNQWEFYLQDIENYYQELLSSNLEEGSYVQENDGLHVCPKFEPHVTDLNNSNKSTAEKIEMLKNKLNEARKTIELKRKEAKENIERRTKAEWAISLCNSRAEEIEGRIREEVSTKENLNKELQLEKEQREEMRTEIKEKKQRMNSLVELQSELSNKLQLSTMARSRAETQVERAV…
MtPUB42	Medtr5g034440.1	MILTENGSGRRILNFPAVHPCINIASSTLLSSLINLSDKISNFQHKFFSSNKRNARKAIRLIGLLQPFLHEILENHSNLPAPVTLCFSELHVIFQKLFFLMEDLTCEGGRLFMLMESGRVATMFRVLFRSVASALDVLDFDSVEVGLEGKEEVLLVMKQVREGRFKFEVDDEEVVTCVKKVLNLFEKRVAPKKIDLKRVVDYIGVCEWNEINKEVKFLDGEIGFEWLNEEKEKVGFLSSLMGFMCYCRCVMIEIVDCEEGKSGKKFDARRESEMILSCLNSDDFRCPISLELMSDPVTIETGHTYDRSSILKWFRSGNSTCPKTGKSLGSIELVPNLVLRRLIQQYCNVNGIPFADSSRRSRDITRTVEPGSVAAEGAMTLLAGFLCRSLDNGNVEQKN…
MtPUB43	Medtr5g048050.1	MVLGWGRRKNKKNNKGGKPNMEVVVPNQFRCPITLELMKDPVTLSTGITYDRESVERWFNEGNYTCPLTNQVVRNFDMIPNHSLRIMIQDWCVENRQNGVERIPTPRIPISPLDVSELLFRVKESAKGLDQYGCIGLVQKMEKWSNESERNKKCIVENGATSALALAFDAFANDSIEKNDIVLEVILSALNWMFPLQLEAQKSLGSKASLHCMIWFLKHQDVKGKEKAIIALKEILSFGDEKQVEALMEIEGVNELLIEFINKRISPIITKSSLRIIWYLVSSNSNFNEKMKFSFVELGLVSSILHILIDSEKSICEKALTILDSLLSCDFTRETAYENDLTIPLLVKKILRVSPLTTEYSVSSIWKMCKYGNKNYEEKALIEALQVGAFQKLLLVLQV…
MtPUB44	Medtr5g077510.1	MVLSWTKGSRVFRRARKGKELLSNSCNDLQVEIAIPTHFRCPVTLDLMKDPVTLSTGITYDRDSIEKWFESGNNSCPVTKTELTSFDIVPNHSLRRMIQDWCVQHRSYGVERIPTPRIPVTRYEVTDTCSRILSAAQQGDESKCFELVRKIKGWGKESERNKKVIVSNGVSLVLAKVFDSFSRGLIEKNVVLLEEILEVLTWMRPLSEESRFVFLGSSNSLSCLVWFLNDQQKISTRQNASLLLKEMNVESLAKIEGIVESLVNMVKVNVEIGSASTKACLSTIFHLVYSSKSKKVILERFVELGLVSILLEILVDAEKGVCEKALGVLNCLCDSKNGVQIAKSNALTLPLVIKKLLRVSELSSSFVVSIVYKICDKAEEGILIEAIQLGMFQKLLVLL…
MtPUB45	Medtr5g083030.1	MNDPRSKMMISPGLLPTESLLDSLILISNEVSSMQKFPLVQIKNVSSMIRRIKLLSSLFEEIQESDSPLPPSSILCFIEIFSVITRVKVLIQECTDGSSLWSLIQLDFISNQFFVLVKEMGRALDILPLNLLNVAQDIKEQVDLLHKQSKRVELELFIDPREVQRRENLFEVMSKNCLQNKKTNNNKGFIDFVKVEEIMCSIGLRTLSDYVEEISKLEVEAQNQAGTGGLIVVSNINNLMSLVSYTKSMVFRNDGESEECKPISMFLYNKSKIHDNDSSSSSSFSQSMMTVNIPDEFRCPISLDLMRDPVIVSSGHTYDRISIAEWINSGHHTCPKSGQRLIHTALIPNYALKSLVHQWCYENNVKMNEAITKNNNSSSKRHKNENAIDHISENKASKD…
MtPUB46	Medtr6g008170.1	MEIHKNTNKKWGGSKKESKSLEPIATTTPKMKWKKMMIFFNTTKATQNQNPPQEFLCPISGSLMSDPVIVSSGHSFDRTSVQACKNLNYTPQLADGTTPNFTTLIPNLNLKSSILKWTQTQTKMQTNPNLTTTENLVLKLMSSKQHEQNQNNLVLKLMSSKQHQRNQNNLVSNKNDQEEETRPISMLTPRKTSYSSSEESIATVTSSSSTRTTPPQLQSFCYSSPSSSELEPSTTPEEEEIVTKLRNHELVIVEEGLISLRKITRTNLESRVQLCSNRVLCFLRSLILSKNEVVRVNALASLVNLSLEKVNKVKIVRSGIVPPLIEVLRFGSCESQEHASCAMFSLALDDDNKTAIGVLGALLPLLHALKSESEKTRHDSGLALCHLSLVRSNRAKMVK…
MtPUB47	Medtr6g013690.1	MATATATKPQRTPQEVEDIIIRKIFLVSITGESTTTTGATDSRIVYLELTAAEILSEGKDLLLSRDVMERVLIDRLSGDFTVTGVESSTFHYLVGCYNRAHDESKKIVNMKDKNLRSEIETVIKQAKKLCVSYCRIHLANPELFSGARDSNFSASGTGAGASRSPLLPLIISECGGGGGMGVFGGETRIAGVKSPPGFLDEFFRDSDFETLDKILKGLYEELRGSVMKVSVLGNFQDSLRVLLFLVRLPIGAKSLVSHEWWIPKGVYMNGRAIEMTSILGPFFHVSALPDQNFFKSSPDIGQQCFSDASTRRPADLLSSFTTIKTVMNTLYDGLSEALRILLKSTDTRENVLEYLAEVINLNASRAQMQVDPITSASSGMFVSLSAVMLRLCEPFLDAN…
MtPUB48	Medtr6g071340.1	MEVVVPNQFRCPITLDLMKDPVTLSTGITYDRESVERWFNEGNYTCPLTNQVVRNFDMIPNHSLRIMIQDWCVENRQNGVERIPTPRIPISPIDVSELLFQVKESAKGLDQYGCIGLVQKMEKWSNESERNKKCIVENGATSALALAFDAFANDSIEKNVIVLEVILSALNWMFPLQLEAQKSLGSKASLHCMIWFLKHQDVKGKEKAIIALKEILSFGDEKHVEALMEIEGVNELLIEFINKRISPIITKSSLRIIWYLVSSNSNFNEKMKFSFVELGLVSSILHILIDSEKSICEKALTILDSLLSCDFARETAYENDLTIPLLVKKIFRVSPLTTEYSVSSIWKMCKYGHKNYEGKALIEALQVGAFQKLLLVLQVGCSDETKDKATELLKLMNPY…
MtPUB49	Medtr7g005940.1	MASSLEQLLAEEGFKASSRKVQRSRSSFHHGASSDPLHSLEDRLCVSSSERIKTQKAKSKTASKYQISNTSDNKNIRSSDNNVFIGNKLNNERLKNNESEKNKSYNSSDSDSGFEDAYSNQVSNVKRGKEKKEQLGEKPLKDSYMLRQFSGNRKNIKHQEKSHSRSNSNSKNYEDSKNKNSNHAMQLQDASSLAIDEIAVKALVSILNGYIESFLMDEDFRSALRHNCFSSLNFIQLEEEHKSETKVITSLEQAIECIEKTASEETISATRLKRATMQLSIITGLSLNDLKYGFTCGIQNFKLSACAHLYLSVVYLIQRKKKVSAKHLLQVFCDSPFQARAILLPELWERLFSSQLSDLKKWYNNKEGEIVLDIQNKARKIKILQKVYNENLDSGTQLF…
MtPUB50	Medtr7g053260.1	MAKPGVLDSDPEVMLKKALELKKELKKLVKSIVDDEDISIEAIDKAKETLCVLKDLKLRKKSQSSNSMSFKINKNVTFPDEFKCPLSKEFMRDPVIVASGQTYDRPFIQRWFNAGNRTCPQTHQVLSHTLLTPNHLIREMIEKWSKNQGLELCNAMSYISDEGAKEADQSHFLCLLEKMSSTLCDQKEAAKQLRLLTKKHPCFRVLFCDFEHAIPQLLKPICEGDSINHELQEDVITTLLNISIHDNNKKQVAEIPMVIPILKKALRCGTIETRANAAATLFTLSALDSNKELIGKSNALKPLIDLLEEGNPLAMKDVASAIFTLCMMHDNKAIAVKDGAVRVIMAKMKNRVHVDESLAILALLSTHQKAVLEMAELGAVPCLLSIMRESSCERNKENC…
MtPUB51	Medtr7g059405.1	MAEPKGFTVHLHNLIDIAAEISQISTFNPLIKTQSFDLSRRINFLLPLFHHLLNDVVFVPSETLVSLQHAFLSAKELLLFCSQSSQLYMILEREKIKCKFSDLASQFEQAISGVSCDKLDISEELKEQVALVLSQFRRAKEHFDPPGLELYEHLLSIYNQSCDVNTELAALRLICEKLKYVSVEDIKQESLALHKMIVDEGGCYEKSAQRLSMVLKKIEEFLLKESENNGGGCFEKSTQVLLSGDLPPHTDETCVKSGCQSPVVPEEFRCPISLDLMKDPVIISTGQTYERACIKKWLDAGHRTCPITQQILSSSILIPNHALYSLISNWCEANGVEPPRRVGNFWLCKETSDGYSELINLDTLMRKLTCSNVEDQRNAAGELRLLAKHNSQNRKLIGE…
MtPUB52	Medtr7g077780.1	MFERLNSFESIIMAVVSSMPATIQRTGSVSSVRDVRGEIEEEPNQIVVDEVICVAVSKDVKESKLNLIWAIQNSGGKKICILFVHVPATMIPLMGAKFPASSLKDQEVRAYREMERQNVHKTLDEYLRICQRMGVRAEKLHIEMENIEKGIIELISQHGIRKLIMGAASDKNYSRRMMDLRSRKAIYVCEQAPSSCHIQFICKGHLIHTRDRSLDERNVEVASPLLQQGPNSVRPSRSQSITLGQNHRTNSISSSQELFRRVRSANDGMTASITTNSSPVDNEGFSTPRNRRGTEVSSDESDRLSRTSPSGLSTFSDSTIDPTLTPYSVAESCENASDLTLSHLIKDEDLRHLSPPSVLDGGVNDTLYDQLEQAMSEANNATRHAYQETFRRGKAEKDA…
MtPUB53	Medtr7g078330.1	MEETEEREENVEPEPNNPENENEEECNAVVVVEEIQGLIESVVQFGEYRRTQRKESHNLARRFKHMLPLMEDLRDLCHPAPRKGVVWLKNLRDALFFARELLKLCSQGSKIHLAWEGEMVMIKFQKVYEKLSQAFDGVPCDELGISDEVKEQLELMHVQLRRARRRTDTQDIELAMDMMVVFSDEDDRNADSAIIERLAKKLELRSVEDLEVETVAVGNLVRERKGKQSESTKKIIDLLNRFKRTAGMEETDVVFDDDHAMPNKMLGRSTSLVIPHEFLCPITLEIMSDPVIIASGQTYERESIEKWFKSNHKTCPKTRQPLEHLQLAPNCALRNLIAEWCENNNFKLPKICSSCQETTPTENQEEIPCLVESLSSINLEHQRKAVERIRLLSKENSEN…
MtPUB54	Medtr7g097020.1	MHTGQMDLTSAKCVLNSISRLIHLVSCQAVKPVPLQKNCNNMVAALRCLKPVLDDVVDYKIPLDENPYRECDELDIQVNEAREFVEKWSPKTSRIHSVLQSGELLIKLQSTSVRICHMIYRSSKSTSSASVLDNLQHHIQELQSLEKESATLYIEEALRNQKDNSKPCYESLGEIIELLKLTSNQELLKESIAVEKERLNAEVNKTKGELDKINQIVNLLCSLRDYLMKAKCPEVKSGVSVSPYFRCPLSLELMLDPVIVASGQTYERQSIQMWLDHGLNVCPKTHQRLTHANLIPNYTVKAMIANWCEENNVDLPSNSNQSNSTQSSPPSDYLLHQDLDRVCSFGSSHSSNSNSKSSLQTANSFEKQNGDNSSRLSGESNRCQSGDTEKFEQQSLAPS…
MtPUB55	Medtr7g106340.1	MDHDEVEVPSFFVCPISLEIMKDPVTVSTGITYDRESIEKWLFSKKNMTCPVTKQLLSDYTDLTTPNHTLRRLIQAWCTLNASQGIERIPTPKPPINKTQITKLIKEASHSSLTVQLKCLKRLRSMASGSETNKRCIEDAGAVEFIASIVINNSCNIDFVNNSGSLSETNTVDEALSILHNLHVSEAGLKKLLAFRNGEFIESLTKVMQKGFFESRAYAVFLLKSMSEVAEPVQLLHQKIELFVELVQVLKDQISQKVSKAALQTLIALCPWGRNRIKGVEAGTVPVLIELLLENCKDRKPNEMMLVLLENLCQCAEGRAELLRHAAGLAVVSKKILRVSTLANDRAVRILLSVSRFSATPNVVQEMLKLGVVAKLCLVLQVDCGSKTKEKAREILKMH…
MtPUB56	Medtr7g116600.1	MQQHSVMAESKELKERLWKLVKTIVDSDDDYSLQTTDDAISTLSSLKDFKIKNKNKNSLSSKNGTTKSFSHKFDHFAPPSHFLCPISSQLMIDPVILSTGQTYDRPFIQRWLNEGKRTCPQTQQVLSHTILTPNYLVRDMIAQWCKERGLELPQPSARDTDEVVTNADRDRLNVLLHKLSCSVSDQKAAAKELRLLTKRTPSFRTLFKESGDVITQLLHPLSPGSACPHPDLQEDLITTILNLSILDDNKKVFAEDPTLINLLIDAMKWGTIPTKSNAAAAIFTLSAIDSNKLIIGKSGAIKHLVGLLDEGDTLAMKDAASAIFNLCLVHENKGRTVREGAVRVILNKIMNSILVDELLAILALLSSHPTAVEEMRDCGAVPFLLKIIRESTSERCKEN…
MtPUB57	Medtr7g117890.1	MALDSLTSGLASEAISQIIDTVSEIVYSAGGVLVNKDSFKELAAYLQRIAPILKQLSKEKVSDSETFNYAIEVLDREIKDGKKLVQECSKKSKVYLLVNCRTVFKRLKHNTSEISKALGLLPLATSGLSAGIIEEIKRLCDNMQAADFKAAISEEEILEKIESAIQEKNFDRSYANNLLLLIADAVGITKERSTLRKELEEFKSEIENEKDRAETIQMDQIIALLERSDAASSTREKELKYLAKRNSLGNQPLEPLQSFYCPITGDVMVDPVETSSGQTFERSAIEEWFAEGNKLCPLTFITLDTLILRPNKTLKQSIEEWKDRNAMITIASMREKKIQSGDEVGVLHCLQALQDLCEQKDQHREWVVLENYIPVLIQILAEKNSDIRNHVLVILCMLV…
MtPUB58	Medtr8g011720.1	MRPNASAMRQAELLRNDGNNYFKKNRFNAAIDAYTEAITLCPNVPVYFTNRALCHLKRNEWERVEEDSRRAIQLDSHSVKAHYMLGLALLQKQEHTKGIRELQKALDLGRGANPKGYMVEEIWQEFAKAKYKEWERSSSQRSWELQNLKEACKSALKEKHFLGSEMEGFVDDATTSHLKQLEAVERVFNKAADDDIPTEVPDHLCCRITLDIFHDPVITPSGHTYERAVILDHLQKVGEFDPITREPLDPSQLVSNLAIREAVHEYLDTHGWAYKID
MtPUB59	Medtr8g027140.1	MMVVDFLSSGPTSTAISQIIETIGEFLCSANDVLVNKDSFKELSSYLERIAPILKELRNEKVSDSEAFNRAIDIMNRETKAAKLLAQECGKKSRVYLLMNCRSIVNRLENHTKELSKALGLLPLSASGLSAGILEEIKKVCDNMEKAGFKAAVAEEEILEKIESGIRENSFDRKHANNLINLIAKAVGITNEKSTMKAELEEFKKEIENARVDKKKAEAMQMDQIIALLERADAASSPNERKLKYFAKRQSLGTRILEPLQSFYCSITHDVMVEPVETSSDQTFERSAIEKWFEEGNKLCPLTLIPLDTSVLRPNKTLKQSIEEWKDRNTMITIATLKEKIHQFGDDDEVISCLKTLEDLCEQREQHREWMILEDYIQVLIQILGSRNRDIRNRALVIL…
MtPUB60	Medtr8g068530.1	MDTTQIEKIYVAVGYDVLDGFQTLDWALKKWNSHPNISIIILHVKYNSSKDHVYTLLGKLPAKGACEETLERIRKYEETIINKLLSKYIALCDKIPAETFEVEKFDEPMQNITIDLIFGLGITKLVIGFSFMRHSLKSKDAMNGLFYVHQHKPDFCELFIICGGKQVSPRVKNDEITMEDDSGVKVAKMRDKTSFKYWIERMFCDKTIDSNQTSSSRSPTTSTSLESHLDQNQWELYMQEIENYLQELMSLHLDEGSFGQDNDDSFLSPIEPYSAEEKLEIVIDKLNEAYNTIQVERKEEKENLERHAKAEWAIYICSRREEELEYLKSEEVTKREELKKELNVEKDQIYYIRTYVEESKQRLSSLQDLQLDLKNKLNVSTLEVSECETKLEKVMNERT…
MtPUB61	Medtr8g077205.1	MGTDSCKVVETLPDPRSFKVHRRLCTELKKLVDRVLRIFPQIEEARPRSSSGIPALVLLTSTVDKAKQLLQNCSDSSVLYLAITGESILSKCQKSRKSLEKSLVQIQDIVPVMLAAEISRIVDDLRRVTFVLDSAEEEAGRVMRELLQQGPSTADNDSKENSDVKSLQFAAARLNITSATSIVIERRSIKKLLQKLGQNEETQKVILKNLLYLLIKYGNLLNTGEQEEVYSHREEPSANENSSHDSLRTDSVNSEPYSNHDQYGIRASELIRVTPPEEYACPISLRLMYDPVVIASGETYERMWIQKWFDEGNVICPKTKKKLLHLAMTPNVALKELISKWCKTNDVSIPNPSRQAEDIRSWEASVTSIRSFGSSMNGLNVPMDLSNVSFGSVDNSYNS…
MtPUB62	Medtr8g080280.1	MMDVAAEVEENLFAVSDAKLHGQMCKALSVIYCKVLSIFPSLEAARPRSKTGIQALCSLHVALEKAKNVLHHCSVCSKLYLAVTGDSVLLKFEKAKCALEDSLRRVEDIVPQSIGCQVQEIVNEFADVEFALDPLEKQVGDDLIALLQQGKKFDDDGESYELESFHQAATRLGITSSRVALAERRALKKLIDRARTEEDKRKESIVAYLLHLMRKYSKLFRNEFSDDTDSQGSGPCSPTVQGSIEDGVPVGHNQTFERQLSKLSSFNFKPNNNMEPGQMALPPEELRCPISLQLMYDPVIIASGQTYEKVCIEKWFGDGHSNCPKTQQNLPHLYLTPNYCVKGLVASWCEQNGIPIPEGPPESLDLNYWRLVLSESESTNSRSVNSVSSCKLKGVKVVP…
MtPUB63	Medtr8g092870.1	MVRDDLCITVPSLFRCPISLDVMKSPVSLCTGVTYDRSSIQRWLDNGNNTCPATMQILQTKDFVPNRTLQRLIQIWSDSVRHRVDSPESPLSTESVDRRDQLIVAITDFESGSENQFDSLVKIVRFAKDSEENCVFLAKTEGFVCVLVSFLDNVDGGVERSVELLEQVVIALDLVLCKIENRESILKSKKENESKSILDSLLLVLQQGSCESKIASVRVLKFIAVDAESKLLVAEKEGLLSELLNQITPKKDQNLMENALSCLVAISTPKRNKAKLVHLGAVKVFSNLLTASPSLCVSVTEKVLKLLETVSSTKEGRSEICEAPSCVVAIVNKVLKVSTVATEHAVTILWSVCYLFRDQKAQEAVTKANGLTKILLLMQSNCSPQVRQMSVDLLKIFRV…
MtPUB64	Medtr8g103227.1	MNTTRTQILRYTTAFITGVIHQSQLRRHLIETLHRETPITNQVTLKQLNLASEALESAVSNSSSAIRSSSLSLAEKLLLPLPEYPLSSFLLSLIQTLRNHAEESAIILLRIFHSNPSLARSEIAPSLYEHLFCFHLFPVFRWFDEQRTRILPSASETPSRDGDTGDYSVSNDLFMPYAKLLSSVSSDQALKLKELEKEYEEVLDENCRVLAVYFKEVLVNKDEDSTISPPLLILKNAAGSGSNDRGGLHRKEEMKMPQLENGRYNPMWSERDTSVEFLSSSSSSISSLALLYPQRVSPRVLHPLKSSKYWTTPAYLNSAPETQFSLDENLLCSSSDSEAENEEKDKNVALLEPRQSQSQNKEQIQTIFKESRGSPDYPMADYENTPPHGSGKQTPPKDF…

## Sheet:  Arabidopsis thaliana
Supplemental Table S1.Supplemental Table S2. U-box protein encoding genes in Arabidopsis thaliana, Oryza sativa and Medicago truncatula . Detailed genomic information including Gene name, Gene ID and Protein Seq is provided for each U-box protein gene.
Gene name	Gene ID	Protein Seq
AtPUB1(AtUFD2)	At5g15400	MATSKPQRSPAEIEDIILRKIFYVTLTESTDSDPRIVYLEMTAAEILSEGKELLLSRDLMERVLIDRLSGDFSDAEPPFPYLIGCHRRAYDESKKIQSMKDKNLRSEMEIVTKQAKKLAVSYCRIHLGNPDMFGNSDKPSGGLDNRLKKRNVSPVLPLIFAEVGSGSLDMFGASSSGVQAPPGFLDEFFKDSDFDSLDSILKELYEDLRSTVINVSVLGDFQPPLRALKYLVSLPVGAKSLVSHEWWVPRGAYMNGRAMELTSILGPFFHISALPDNTLFKSQPDVGQQCFSEASERRPADLLSSFSTIKNFMNILYSGLHDVLMILLKSTDTRERVLQFLAEVINANASRAHIQVDPVSCASSGMFVNLSAVMLRLCEPFLDPHLTKRDKIDPKYAFC…
AtPUB10	At1g71020	MAGGAITPDSLIGLIAEINEIPGNFGLFKKDCSDLARRVGLLTHLIEEIRDSSPPSESDASSSLNSHECDWWSDLVVGLQAAKRLLSSATSFQARESSDGAAKRISFQFQCVTWKLEKALGDLTYDRYDISDEVREQVELARLQLRRAMQRYGSLNSKKFSSGLSEPMEKDASSNRKVIEKLESIPETVHSLSDEKKFESPPPWKSSSVSLAFFLSKDGDDERLEKAVTENSDDSQKSDNLTIPEDFLCPISLELMKDPAIVSTGQTYERSFIQRWIDCGNLSCPKTQQKLENFTLTPNYVLRSLISQWCTKHNIEQPGGYMNGRTKNSDGSFRDLSGDMSAIRALVCKLSSQSIEDRRTAVSEIRSLSKRSTDNRILIAEAGAIPVLVKLLTSDGDTE…
AtPUB11	At1g23030	MAGGIVSPASLLDLIADIVEIPLNTGMFKKDCADLTRRVCLLTHLLEEIRDSTPIDSAASSSSENDWWSDLVVGLQAAKRLLSTARFQARDSSDGAAKRISFQFQCVTWKLEKALSNLPYDLYDISDEVGEQVELARSQLRRAMQRYGSLNSNKFSSALSEPMERDGFSNVIKIKAEEKLESVSETLHFGEEEEKQSSPPLRRSSSISLAYYLSKDADTDRLDKMVNKNTDESKKSDKLTIPVDFLCPVSLELMKDPVIVATGQTYERAYIQRWIDCGNLTCPKTQQKLENFTLTPNYVLRSLISRWCAEHNIEQPAGYINGRTKNSGDMSVIRALVQRLSSRSTEDRRNAVSEIRSLSKRSTDNRILIAEAGAIPVLVNLLTSEDVATQENAITCVLN…
AtPUB12	At2g28830	MAKSEKHKLAQTLIDSINEIASISDSVTPMKKHCANLSRRLSLLLPMLEEIRDNQESSSEVVNALLSVKQSLLHAKDLLSFVSHVSKIYLVLERDQVMVKFQKVTSLLEQALSIIPYENLEISDELKEQVELVLVQLRRSLGKRGGDVYDDELYKDVLSLYSGRGSVMESDMVRRVAEKLQLMTITDLTQESLALLDMVSSSGGDDPGESFEKMSMVLKKIKDFVQTYNPNLDDAPLRLKSSLPKSRDDDRDMLIPPEEFRCPISLELMTDPVIVSSGQTYERECIKKWLEGGHLTCPKTQETLTSDIMTPNYVLRSLIAQWCESNGIEPPKRPNISQPSSKASSSSSAPDDEHNKIEELLLKLTSQQPEDRRSAAGEIRLLAKQNNHNRVAIAASGAI…
AtPUB13	At3g46510	MEEEKASAAQSLIDVVNEIAAISDYRITVKKLCYNLARRLKLLVPMFEEIRESNEPISEDTLKTLMNLKEAMCSAKDYLKFCSQGSKIYLVMEREQVTSKLMEVSVKLEQSLSQIPYEELDISDEVREQVELVLSQFRRAKGRVDVSDDELYEDLQSLCNKSSDVDAYQPVLERVAKKLHLMEIPDLAQESVALHEMVASSGGDVGENIEEMAMVLKMIKDFVQTEDDNGEEQKVGVNSRSNGQTSTAASQKIPVIPDDFRCPISLEMMRDPVIVSSGQTYERTCIEKWIEGGHSTCPKTQQALTSTTLTPNYVLRSLIAQWCEANDIEPPKPPSSLRPRKVSSFSSPAEANKIEDLMWRLAYGNPEDQRSAAGEIRLLAKRNADNRVAIAEAGAIPLL…
AtPUB14	At3g54850	MGLTNCCSHEELMSRLVDSVKEISGFSSSRGFIGKIQGDLVRRITLLSPFFEELIDVNVELKKDQITGFEAMRIALDSSLELFRSVNGGSKLFQLFDRDSLVEKFRDMTVEIEAALSQIPYEKIEVSEEVREQVQLLHFQFKRAKERWEESDLQLSHDLAMAENVMDPDPIILKRLSQELQLTTIDELKKESHAIHEYFLSYDGDPDDCFERMSSLLKNLVDFVTMESSDPDPSTGSRIVSRHRSPVIPEYFRCPISLELMKDPVIVSTGQTYERSSIQKWLDAGHKTCPKSQETLLHAGLTPNYVLKSLIALWCESNGIELPQNQGSCRTTKIGGSSSSDCDRTFVLSLLEKLANGTTEQQRAAAGELRLLAKRNVDNRVCIAEAGAIPLLVELLSSP…
AtPUB15	At5g42340	MDTDEEATGDAENRDEEVTAEEPIHDEVVDAVEIHEEEVKEDDDDCEGLVSDIVSIVEFLDQINGYRRTQQKECFNLVRRLKILIPFLDEIRGFESPSCKHFLNRLRKVFLAAKKLLETCSNGSKIYMALDGETMMTRFHSIYEKLNRVLVKAPFDELMISGDAKDEIDSLCKQLKKAKRRTDTQDIELAVDMMVVFSKTDPRNADSAIIERLAKKLELQTIDDLKTETIAIQSLIQDKGGLNIETKQHIIELLNKFKKLQGLEATDILYQPVINKAITKSTSLILPHEFLCPITLEIMLDPVIIATGQTYEKESIQKWFDAGHKTCPKTRQELDHLSLAPNFALKNLIMQWCEKNNFKIPEKEVSPDSQNEQKDEVSLLVEALSSSQLEEQRRSVKQM…
AtPUB16	At5g01830	MAVTLDSPSPARKRRPLVVGSFESPKLSSDTKLTRSLFLASHEISSMQPLPFILRRNSLSLIRKVKILASVFDELLLPRSQLVVYSQSAHLCFEEMQIVMQRIKSLIDDCSRVSKLWLLLQIDIVAFNFHELVTDLSTVLDILPLHDFDLSDDAQDLISLLTKQCSDSVQFVDARDVALRRKVTDTIAGIKHQISPDHSTLIKIFNDLGLSDSASLTDEIQRLEDEIQDQIDDRSKSAAASLIGLVRYSKCVLYGPSTPAPDFRRHQSLSDANIPADFRCPITLELMRDPVVVATGQTYDRESIDLWIQSGHNTCPKTGQVLKHTSLVPNRALKNLIVLWCRDQKIPFELYGDGGGEPAPCKEAVEFTKMMVSFLIEKLSVADSNGVVFELRALAKSDT…
AtPUB17(ACRE276)	At1g29340	MASAAIFSSLRRRRSPSLEAFLAPVDLSGVALVQTLASISSEVVSCFTSVRFSFQRKNARSLIRKIEIFVVLFEFLVDSNWGSTTTRTRARRRSKSSVSESTALLCLKELYLLLYRSKILVDYCAQSSKLWLLLQNPSISGYFHDLNQEISTLLDVLPVNDLGLSDDIREQIELLQRQSRKARLYIDKNDESLRESFYSFLDGFENGKIPSSVDLRMFFVEKLGIRDSKSCRSEIEFLEEQIVNHDGDLEPTGSVINGFVAITRYCRFLLFGFEEDGMEWWIENNPKKPRKGFVAQEIGDTFITVPKDFVCPISLDLMTDPVIISTGQTYDRNSIARWIEEGHCTCPKTGQMLMDSRIVPNRALKNLIVQWCTASGISYESEFTDSPNESFASALPTKA…
AtPUB18	At1g10560	MIHTKTGSGRRILTFPTVEPSESISIVTLLDSLIQLAGDILTFKSKHFSTNKQSFRETLRRIQNLLVVFEEIRIRIRNSRRYFHDSAAASSLKEIHVGFQKLKFLLEDCTRDGARLCMMMNSDQVSDHLRVLTRSISTSLSAFPVASVDLTTEVNELIDLVVRQARKYGVQPETNDKRAVSSINRILALFVNRVVPDPDEINRILDHVGIRKWGDCVKEINFLGEEIDAERLDEKKKKSSDQVELLSSLMGFICYCRCIILGRIERDDHHNHHEDGIKKDHDLIRGLKVEDLLCPISLEIMTDPVVIETGHTYDRSSITKWFGSGNITCPITGKILTSTELVDNVSVRQVIRKHCKTNGIVLAGISRRRKSHDDVVPESLAAKGAGKLIAKFLTSELIN…
AtPUB19	At1g60190	MIHTPTGSSRRILTFPAVNPCESISLTTLVDSLLQLAGEILSFKPKHFSTNKRSVKETLRHVQTLVIFFEELRIQIRVGSIPAGRSVILSLSELHVIFQKLKFLLDDCTRDGAKLYMLMNSGQVSAHFRDLTRSISTSLDTFPVRSVDLPGEVNELIYLVMRQTRKSEARPDRDDKRAIDSVYWFFNLFENRINPNSDEILRVLDHIGVRKWRDCVKEIDFLREEISVGKKSNIEIELLSNLMGFICYCRCVILRGIDVDDEEKDKEEDDLMMVRSLNVDDLRCPISLEIMSDPVVLESGHTYDRSSITKWFASGNITCPKTGKTLVSTVLVDNFSVKQVIQSYSKQNGVVMGQKGKKKVDVAESLAAEEAGKLTAEFLAGELIKGDEEEMVKALVEIR…
AtPUB2	At5g67340	MMVHMEVSWLRVLLDNISSYLSLSSMDDLSSNPAHKYYTRGEDIGKLIKPVLENLIDSDAAPSELLNNGFEELAQYVDELREQFQSWQPLSTRIFYVLRIESLASKLRESSLEVFQLLKHCEQHLPADLISPSFEECIELVKLVARDEISYTIDQALKDQKKGVGPTSEVLVKIAESTGLRSNQEILVEGVVLTNMKEDAELTDNDTEAEYLDGLISLTTQMHEYLSDIKQAQLRCPVRVPSDFRCSLSLELMTDPVIVASGQTFERVFIQKWIDMGLMVCPKTRQALSHTTLTPNFIVRAFLASWCETNNVYPPDPLELIHSSEPFPLLVESVRASSSENGHSESLDAEELRQVFSRSASAPGIVSEVVCKTKRNNNAAADRSLTRSNTPWKFPEERH…
AtPUB3	At3g54790	MDPVPVRCLLNSISRYLHLVACQTIRFNPIQTCIGNMVLLLKLLKPLLDEVVDCKIPSDDCLYKGCEDLDSVVNQAREFLEDWSPKLSKLFGVFQCEVLLGKVQTCSLEISRILLQLSQSSPVTSSVQSVERCVQETESFKQEGTLMELMENALRNQKDDITSLDNNHLESIIQMLGLISNQDLLKESITVEKERIRSQASKSEEDMEQTEQLIELVLCIREHMLKTEFLEVAKGISIPPYFRCPLSTELMLDPVIVASGQTFDRTSIKKWLDNGLAVCPRTRQVLTHQELIPNYTVKAMIASWLEANRINLATNSCHQYDGGDASSMANNMGSQDFNRTESFRFSLRSSSLTSRSSLETGNGFEKLKINVSASLCGESQSKDLEIFELLSPGQSYTHS…
AtPUB38	At5g65200	MGKNGRLRWNPFSHRSSSSTSSSSRQQQQEQQPPVEFLCPISKSVMSDPVVVSSGQTFERVCVQVCRDLNFIPKLNDDEESLPDFSNIIPNLNMKSTIDTWCDTVGVSRPQPPDYSTVERILRQQMPPPDVEIRVSEQELLRAVAHRAPMIIHHADSELMGRRDFNNSTTSSDESVIVAHSPFTPLPLTTRPACFSPSPSSSSSEIETLTHHTFFSNSTSTATEEDEVIYNKLKSSEIFDQEQGLIMMRKMTRTNDEARVSLCSPRILSLLKNMIVSRYSLVQTNALASLVNLSLDKKNKLTIVRLGFVPILIDVLKSGSREAQEHAAGTIFSLSLEDDNKMPIGVLGALQPLLHALRAAESDRTRHDSALALYHLTLNQTNRSKLVRLGAVPALFSMV…
AtPUB39	At3g47820	MPQHNSPGETPTEFLCPITGFLMSDPVVVASGQTFERISVQVCRNLSFAPKLHDGTQPDLSTVIPNLAMKSTILSWCDRNKMEHPRPPDYAYVEGVVRTRMDSLPPGSGHRIAKSEILPPVAENSNSNSDYDSVMGAIRSRSRTSLSSTTSLPLHQTRPINHSTRIQSSFSTSDYSSFPPMSPEEEEIYNKLTSVDTIDHEQGLIQLRKTTRSNETTRISLCTDRILSLLRSLIVSRYNIVQTNAAASIVNLSLEKPNKLKIVRSGFVPLLIDVLKSGSTEAQEHVIGALFSLAVEEENKMVIGVLGAVEPLLHALRSSESERARQDAALALYHLSLIPNNRSRLVKAGAVPMMLSMIRSGESASRILLLLCNLAACSEGKGAMLDGNAVSILVGKLRE…
AtPUB4	At2g23140	MEVLLRSISSFLNLSSSKHIDLDPFEKYYKRVEELLRVLKPIADVVVTSDFVFDEKLGKAFEELTQDVDQSIDLFRSWQAFSSKVYFVLQIESLLPKMRDTIVDTFQFLMSSKNHLPDELSPASLEQCLEKIKHLSYEEISSVIDGALRDQRDGVGPSPEILVKIGENTGLRSNQEILIEAVALERQKEMAEQSENNAEVEFLDQLIVIVNRMHERLLLIKQTQTSSVAILADFFCPLSLEVMTDPVIVSSGQTYEKAFIKRWIDLGLKVCPKTRQTLTHTTLIPNYTVKALIANWCETNDVKLPDPNKSTSLNELSPLLSCTDSIPSTGADVSARKVSNKSHDWDASSSETGKPSFSSRATEREGASPSRPASALGASSPGISGNGYGLDARRGSLND…
AtPUB40	At5g40140	MEIQRPVINLMVLHSQHDKSDNLSRRESLAGKSKWRTSLSRSSSSSSSNNNSPTKTEIPAEFLCPISGSLMADPIIVSSGHSYERACVIACKTLGFTPTPPPDFSTVIPNLALKSAIHSWCERRCFPPPKPLNSAAAEKLILALMEKKPQRRKVSVSEKELIQAIRDKPSVRLNHAATELDRRPNYFNSSSDESIASSSRTLQLTTKPSCFSSPSSGEIESLEPNLTPEEEALLTKLKSNRISEIEEALISIRRITRIDESSRISLCTTRVISALKSLIVSRYATVQVNVTAVLVNLSLEKSNKVKIVRSGIVPPLIDVLKCGSVEAQEHSAGVIFSLALEDENKTAIGVLGGLEPLLHLIRVGTELTRHDSALALYHLSLVQSNRGKLVKLGAVQMLL…
AtPUB41	At5g62560	MGGNKQRWFSFHQRSSSATTTTLPQHKHDETPPEFLCPITGFLMSDPVVVSSGQTFERLSVQVCRNLGYIPDLLDGTRPDLSTVIPNLAMKSTIFSWCDRQKVDHPRPPDAAYVEGVVRARMDKDPNPSPGQSPGPGDKDPEPEILPPVEENSPSDYDAVMEAIRARSKNSMSPTTSLESVTIGQSSYHPVRAVSMFSSSTTSSSSGVFAGADSPFRNAMSFSSTDHSSSPMSPEEEEIFNKLRGTDIFDHEQGLILLRKMTRSSEDLRVSLCTDRILSFLRSLLVSRYNLVQTNAAASVVNLSLEKQNKVKIVRSGFVPLLIDVLKSGTTEAQEHVAGALFSLALEDENKMVIGVLGAVEPLLHALRSSESERARQDAALALYHLSLIPSNRTRLVRA…
AtPUB42	At1g68940	MEIQTAESNVICSIDIFESLSDSVDVAKKLVEKSQESNEAESTTDLRSIEAGFEGVVKQMGETLQSIPESTFDEEEYIGVVIQSLSNEMQNATIGDGSKSEMINNGQQKISAKHTPDIVSEQMEEDLYPTDPEFSYESYMMYSESQSQMTDIPDIPSKSTDVSRQRKHGNHSESQSLVTEIPDIPSQSTNVSSQRKHGNLSKSQSQSTEIPDIPSQSSNASSQRKYGNLSESLSMLPQVTQFMEPPYQAFICPLTKEIMEDPVTTETGVTCERQAVIEWFDSFGNSDEINCPVTGQKLTTELSANVVLKTIIQEWKVRNEAARIKVAHAALSLGGSESMVIDALRDLQMTCEGKEYNKVQVREAGIIQLLDRYLTYRSKDVRFELLKFLRTLADEETDD…
AtPUB43	At1g76390	MAGSGSWDGSQSDNSSQFEPGIDNIYEAFICPLTKQVMHNPVTLENGQTFEREAIEKWFQECRENGQPLSCPITSKELSITDLSPSIALRNTIEEWRARNDALKLDIARQSLYLGNAETNILLALKNVREICRNIRKIRQRVCNPQLVRLITDMLKSSSHEVRCKALQTLQVVVEGDEESKAIVAEGDTVRTIVKFLSQEPSKGREAAVSVLFELSKSEALCEKIGSIHGAIILLVGLTSSKSENVSTVEKADKTLTNLERSEENVRQMAINGRLQPLLAKLLEGSPETKVSMAFYLGVLALNNDVKVIVAQTVGSSLIDLMRTRDMSQREAALGALNNISSFEGSAKLLINTGILPPLIKDLFYVGPNQLPIRLKEVSATILANIVNIGYDFDKVPVG…
AtPUB44	At1g20780	MVGSSDGDQSDDSSHFERGVDHIYEAFICPLTKEVMHDPVTLENGRTFEREAIEKWFKECRDSGRPPSCPLTSQELTSTDVSASIALRNTIEEWRSRNDAAKLDIARQSLFLGNAETDILQALMHVRQICRTIRSNRHGVRNSQLIHMIIDMLKSTSHRVRYKALQTLQVVVEGDDESKAIVAEGDTVRTLVKFLSHEPSKGREAAVSLLFELSKSEALCEKIGSIHGALILLVGLTSSNSENVSIVEKADRTLENMERSEEIVRQMASYGRLQPLLGKLLEGSPETKLSMASFLGELPLNNDVKVLVAQTVGSSLVDLMRSGDMPQREAALKALNKISSFEGSAKVLISKGILPPLIKDLFYVGPNNLPIRLKEVSATILANIVNIGYDFDKATLVSE…
AtPUB45	At1g27910	MDVNEVEENFFAPGDAKLHGKMCNALSVIYCKIMSIFPSLEAARPRSKSGIQALCSLHVVLEKVKNILRHCTESSKLYLAITGDSVVLKFEKAKSSLTDSLRRVEDIVQQSIGSQLLEILMELENTEFSLDPAEKEIGDQIIGLLQQGGNFESSSDNNELEVFHQAATRLGITSSRAALTERRCLKKLIERARMEDDKRKESIVAYLLHLMRKYSKLFRSEIWDDNDSQGSSSLPCSPTIQGSIDDAHGRAFDRQLSKLSSFNFRSCNNNRRSSQMSVPPEELRCPISLQLMYDPVIIASGQTYERICIEKWFSDGHNTCPKTHQQLSHLCLTPNYCVKALISSWCEQNGVQVPDGPPESLDLNYWRLALSVSESTDTRSAKRVGSCKLKDVKVVPLEE…
AtPUB46	At5g18320	MADSTETNADTLRRELQKVLTEILNDGGGNDRDETEAFSGVVKAIDEAVRILTCLRKVESKIPESDISPVEVPKEFICTLSNTIMIEPVIIASGQTYEKRYITEWLKHERTCPKTKQVLSHRLWIPNHLISDLITQWCLVNKYDHQKPSDELVAELFTSDIEALLQRVSSSSSVADQIEAAKELRHQTKKFPNVRVFFVAGIHDSITRLLSPLSTLDEAVDSSLELQENIVTALFNLSILESNKTVIAENCLVIPLLTKSLKQGTDETRRNAAATLSSLSAIDSNKIIIGNSEAVKALIDLIEEGDLLATKEATSTVFNLCIVLENKGKVVSAGLIHAATKKIKAGSNVDELLSLLALISTHNRAVEEMDKLGFIYDLFSILRKPSSLLTGENAVVIVF…
AtPUB47	At5g18330	MADSTADESTNADTLWRELHKVLPEIWYDGGGKDHCEIDEAIRILTCLRKIESKNPESDISPVEVPKEFICTLSNKIMIEPMLIASGQTFEKSYILEWLKHERTCPRTKQVLYHRFMIPNHLINEVIKEWCLIHNFDRPKTSDEVIDLFTGDLESLLQRISSPSSVEDQTEAAKELALKAKRFSSVCVYFVAKIPDSITRLLTPLSISEDSNPEFLENIVTALHIFSTSEKNKTLVAENPLVLPLLAKYMKQGTVLTRIHSAATVNSLSYTDSNKIIIGNSEVLKALIHVIEEGDSLATSEAFSALSNLCPVKEISEKAVSEGLIRAAIKKIKAGSNVSMLLSLLAFVSTQNHQTTEEMDNLGLIYDLFSILRNSNSLVNDENAVVIVYNICKSYKALQ…
AtPUB48	At5g18340	MADSTADATETNADTLTLRRELKKVLTENLNDGGVKDRVETVKSIDEAIRILNRLKIVESKKRKRESDSSSVEVPKEFKCTLSKTIMIDPVIIFSGQTYEKRYITEWLNHDLTCPTAKQVLYRVCLTPNHLINELITRWCLANKYDRPAPKPSDIDYVTELFTDGIESLLQRISSPSSSVADQTEAAKELALQTEKFVNVRDFFIKELPDSITRLLTPLSVLGDEVDSNPELQENIVTALFNMSTFEKNKTVLAENHQVIPLLAKSMKQGSVVTRRNATLTLASLSDIDSNKIIIGNSVALKALIDLIGELDDLSATHDALCAVIDLCCDERENWKKAISLGLAPAAIKNIKARRNLFESLAALALISPHERVIQEVANLGVIYDLLSILRKTSCMVTC…
AtPUB5	At4g36550	MQKSTSSSASPDEIKDFHYAALKLQLSTPEAIVTERRSLKIICEDHKQNSFTHHQSIDDSLHANAAEAEASEEHNGTLPEKFKCTLSRTVMYDPVIISSGNTFERMQIQKWFDEGNDSCPISKRKLDDFTLKPNVELKSQISEWCAKNGLDVQDPARKHVKASNSIDFSVSIASFGSSLYNIPDHSGISITDFNSSYSIDSSSYSKMSKGGYFTPMQRIDSASGAGDTDSSHSEIEIDPLCGLTNLPWDAQIKVVEDVRSRFEHSTRAFRSMSPSKFLEPLITYLKNALERNGTAGEIIKGGLDLLLAFLSGNRRAIESLEEEVFKMFSVFLESEVVAEEALNILEVLSNHPHGPSKITSSGSLSSLLKIVESQAEHLQEQAMITLKNLSSSMEICLEM…
AtPUB6	At1g24330	MDVSELEENLFAASDAKLHGDMCKELSAVYCKVLSIFPSLEEARPRSKSGIQTLCSLHIALEKAKNILQHCSECSKLYLAITGDAVLLKFEKAKSALIDSLRRVEDIVPSSIGSQILDIVGELEHTKFLLDPSEKEVGDRIIALLQQGKKFDNGSDSTELEIFHQAATRLSITSSRSALAERRALKKVIDRARVEEDKRKESIVAYLLHLMRKYSKLFRSEMMDENDSPCSTPCSPTGQGPNEDRVNAFGRQLSKFGSINYKPMNSRKSGQMPIPPEELRCPISLQLMYDPVIIASGQTYERVCIEKWFSDGHNSCPKTQQQLPHLSLTPNYCVKGLIASWCEQNGITVPTGPPESLDLNYWRLAMSDSESPNSKSVDSVGLCTPKDIRVVPLEESSTI…
AtPUB7	At1g67530	MDVTELEENLFAASDAKLHGDMCKELSGVLCKVLSIFPSLEGARPRSKSGIQALCSLHIALEKAKNILQHCSECSKLYLAITGDAVLLKFEKAKIALIDGLKRVEDIVPSSIGSQILEIVGELENTRFMLDPSEKEVGDQIIALLQQGKKFDNCNDNTELEIFHRAATRLSITSSRVALAERRALKKLIDRARAEEDKRKESIVAYLLHLMRKCSKLFRSEILDENDSPGSYPCSPNEDHGSVHGFGRQLSRFGSLNDKPMNSINSGQMPVPPEELRCPISLQLMCDPVIIASGQTYERVCIEKWFSDGHNTCPKTQQQLPHISLTPNNCVKGLIASWCEQNGTQIPSGPPESQDLDYWRLALSDSESTKSQSVNSIGSYKLKGVKIVPLEENGTTVVE…
AtPUB8 (AtCMPG3)	At4g21350	MAFDLPNDFRCPISLEIMSDPVILQSGHTFDRVSIQQWIDSGNRTCPITKLPLSETPYLIPNHALRSLILNFAHVSLKESSRPRTQQEHSHSQSQALISTLVSQSSSNASKLESLTRLVRLTKRDSSIRRKVTESGAVRAALDCVDSCNQVLQEKSLSLLLNLSLEDDNKVGLVADGVIRRIVTVLRVGSPDCKAIAATLLTSLAVVEVNKATIGSYPDAISALVSLLRVGNDRERKESATALYALCSFPDNRKRVVDCGSVPILVEAADSGLERAVEVLGLLVKCRGGREEMSKVSGFVEVLVNVLRNGNLKGIQYSLFILNCLCCCSGEIVDEVKREGVVEICFGFEDNESEKIRRNATILVHTLLGIPMSS
AtPUB9	At3g07360	MAKTGVFDSDPTAIAKAKELKREMKKLLIKIDDEDDLGVQTIDQLQDALSALREATMRKMAKSSSLEMLETVSCPEEFRCPLSNELMRDPVVLASGQTYDKLFIQKWLSSGNRTCPKTQQVLPHTALTPNLLIREMISKWCKKNGLETKSQYHPNLVNEDETVTRSDREIFNSLLCKVSSSNLQDQKSAAKELRLLTRKGTEFRALFGESPDEITRLVNPLLHGSNPDEKLQEDVVTTLLNISIHDDSNKKLVCENPNVIPLLIDALRRGTVATRSNAAAAIFTLSALDSNKVLIGKSGILKPLIDLLEEGNPLAIKDVAAAIFTLCIAHENRSRAVRDGAVRVLGKKISNGLYVDELLAILAMLVTHWKAVEELGELGGVSWLLKITRESECKRNKEN…
AtPUB20 (ACRE74, AtCMPG1)	At1g66160	MGLSLRVRRRGGSVSKKEIIPVTSCSEEVEITIPSQFQCPISYELMKDPVIIASGITYDRENIEKWFESGYQTCPVTNTVLTSLEQIPNHTIRRMIQGWCGSSLGGGIERIPTPRVPVTSHQVSEICERLSAATRRGDYAACMEMVTKMTRLGKESERNRKCVKENGAGLVLCVCFDAFSENANASLLLEETVSVLTWMLPIGLEGQSKLTTTSSFNRLVELLRNGDQNAAFLIKELLELNVTHVHALTKINGVQEAFMKSINRDSTCVNSLISIHHMILTNQETVSRFLELDLVNITVEMLVDSENSVCEKALTVLNVICETKEGREKVRRNKLVIPILVKKILKISEKKDLVSVMWKVCKSGDGSEVEEALRLGAFKKLVVMLQVGCGEGTKEKVTE…
AtPUB21 (AtCMPG5)	At5g37490	MGFLWRTRSNEKKITPVLSWPESEPESEITIPPEFQCPISIDLMKDPVIISTGITYDRVSIETWINSGNKTCPVTNTVLTTFDQIPNHTIRKMIQGWCVEKGSPLIQRIPTPRVPLMPCEVYEISRKLSSATRRGDYEKCGVIIEKIKKLGDESEKNRKCVNENSVGWVLCDCFDKFSGDEKLTFMLNEILSLLTWMFPIGLEGISKLASATSFRCVAGLLKSTDDSVRQNAAFIMKEILSLDETRVHSFAVENGVAEALVKLIRDSVSSSSTKSSLIAIYQMVLQKPEIASEFLEIGLVSITVEMIVDAENSVCEKALAVLDAICETEHGREEVRKNALVMPLLVKKIAKVSELATRSSMSMILKLWKTGNTVAVEDAVRLGAFQKVLLVLQVGYGEE…
AtPUB22	At3g52450	MDQEIEIPSFFLCPISLDIMKDPVIVSTGITYDRESIEKWLFSGKKNSCPVTKQVITETDLTPNHTLRRLIQSWCTLNASYGIERIPTPKPPICKSEIEKLIKESSSSHLNQVKCLKRLRQIVSENTTNKRCLEAAEVPEFLANIVSNSVDTYNSPSSSLSSSNLNDMCQSNMLENRFDSSRSLMDEALSVLYHLDTSETALKSLLNNKKGTNLVKTLTKIMQRGIYESRAYAALLLKKLLEVADPMQIILLERELFGEVIQILHDQISHKATRSAMQILVITCPWGRNRHKAVEGGTISMIIELLMDDTFSSERRNSEMAMVVLDMLCQCAEGRAEFLNHGAAIAVVSKKILRVSQITSERAVRVLLSVGRFCATPSLLQEMLQLGVVAKLCLVLQVS…
AtPUB23	At2g35930	MSGGIMDEEIEIPPFFLCPISLEIMKDPVIVSTGITYDRDSIEKWLFAGKKNSCPVTKQDITDADLTPNHTLRRLIQSWCTLNASYGVERIPTPRPPICKSEIEKLIRDSASSHENQVKCLKRLRQIVSENATNKRCLEAAGVPEFLANIVSNDSENGSLTDEALNLLYHLETSETVLKNLLNNKKDNNIVKSLTKIMQRGMYESRVYATLLLKNILEVADPMQSMTLKPEVFTEVVQILDDRISQKATKAAMHILVNICPWGRNRHKAVEAGVISVIIELLMDESFTSERRGPEMAMVVLDLLCQCAEGRAEFLNHGAAIAVVCKKILRVSQTASDRAVRVLLSVGRFCATPALLHEMLQLGVVAKLCLVLQVSCGGKTKEKAKELLKLHARVWKDSP…
AtPUB24	At3g11840	MNIYTYTKSYVFPQMDQEEEEIEIPNYFICPISLEIMKDPVTTVSGITYDRQNIVKWLEKVPSCPVTKQPLPLDSDLTPNHMLRRLIQHWCVENETRGVVRISTPRVPPGKLNVVEEIKNLKKFGQEALGREETLQKLEVLAMDGNNRRLMCECGVHKSLILFVVKCTSEDEDGRRRIKGLDESLRLLHLIGIPSNDAKTILMENDRVMESLTWVLHQEDFLSKAYTIVLLRNLTEYTSSHIVERLNPEIFKGIIGFLKDVVNSVNRTSPTVRETVQSSSRPSLGKTEPSKLDHSLVIKQAVTAALMILLETSSWSRNRSLLVDLGAVSELIELEISYTGEKRITELMLGVLSRLCCCANGRAEILAHRGGIAVVTKRLLRVSPAADDRAISILTTVSK…
AtPUB25	At3g19380	MPRNIEPLDLGIQIPYHFRCPISLELMQDPVTVCTGQTYDRASIESWVSIGNNTTCPVTRAPLSDFTLIPNHTLRRLIQEWCVANRSNGVERIPTPKQPADPTSVRALLSQASAITGTHVSVRSRAAALRRLRGFARDSDKNRVLIAAHNATEILIKILFSETTSSELVSESLALLVMLPITEPNQFVSISSDPGRVEFLTRLLFDSSIETRVNAAALIEIVSTGTKSADLKGSISNSESVFEGVLDLLRNPISSRRALKIGIKTLFALCSVKSTRHIAITAGAPEILIDRLAADFDRCDTERALATVELLCRTPEGCAAFGEHALTVPLLVKTILRVSDRATEYAAGALLALCTAEERWREEAAGAGVVVQLLLMVQSECTERAKKKAQKLLKLLRDS…
AtPUB26	At1g49780	MPGNLEPLDLGIQIPYHFRCPISLDLMSDPVTISTGQTYDRTSIDSWIAMGNTTCPVTRVALSDFTLIPNHTLRRLIQEWCVANRSNGVERIPTPKQPADPISVRSLLSQASAITGTHVSVRSRAAAIRRLRGLARDSEKNRVLIAGHNAREILVRILFADIETTSLSSELVSESLALLVLLHMTETECEAVASDPSRVGFMTRLLFDSSIEIRVNAAALIEMVLTGAKSMDLKLIISGSDSIFEGVLDLLKNPISSRRALKIGIKAIFALCLVKQTRHLAISAGAPGILIDRLAADFDRCDTERGLATVELLCRLPEGCAAFGEHALTVPLMVKTILRVSDRATEYAAGALLALCTAEERCRDEAAAAGLVTQLLLLVQSDCTERAKRKAQMLLKLLR…
AtPUB27 (AtCMPG2)	At5g64660	MRKDDLCITVPTFFRCPISLDVMKSPVSLCTGVTYDRASIQRWLDGGNNTCPATMQILQNKDFIPNRTLQRLIEIWSDSVRRRTCVESAELAAPTRDEIADAIDRVKIEKEERDDREVLSKIVRFGRESDDNRGFLAGKDDFVKLLVDLINQVDFETTSAAKSLVVQEAVKILSTIRSKVSDRRRFSNLILTNGRDRLSVIVYLFKTGNVELKIDCAGLLEFIAVDAESKLLIAERDGLITELMKSISKDSDLSLIESSLSCLIAISSPKRVKLNLLREKLIGDVTKLLSDSTSSLSVSVTEKCLKLLEILASTKEGRSEICGGDGECLKTVVKKLMKVSTAATEHAVTVLWSVSYLFKEDKALEAVTSVNGVTKILLLLQSNCSPAVRRMLTDLLKVF…
AtPUB28	At5g09800	MRSDDLYITTVPCFFKCPISLDVMKSPVSLSTGVTYDRVSIQRWLDDGNNTCPATMQILQNKEFVPNLTLHRLIDHWSDSINRRADSESPESDTPTRDEINAAIERFRIENDARSKILRFARESDENREFLAGKDDFVAMLVDLISDSRNFSDSQLLLVGEAVKILSMIRRKIFDRRRLSNLILTNGGDCLTSFFLLIKRGNPKLKIDCSAVLEFIAVDAESKLIIAKGEGLVTEIIKLISSDSDSSLIEANLSLLIAIASSKRVKLALIREKLVTKLTSLLTDPTTSVSVTEKCLKLLEAISSCKEGRSEICDGVCVETVVNKLMKVSTAATEHAVTVLWSVCYLFKEKKAQDAVIRINGVTKILLLLQSNCSLTVRHMLTDLLKVFKVNSRSCLSVY…
AtPUB29	At3g18710	MGRDETETYITVPSFFKCPISLDVMRSPVSLCTGVTYDRASIQRWLDGGNNTCPATMQLLKTKDFVPNLTLQRLINIWSDSIGRRHNGDSPVLNPPSGREVPTKEEVNVLLERLMSLENLMKIVRFVKDSDSNREFLSKKMEFVPMLVDIIRTKKTKIELVIMAIRILDSIKVDRERLSNLMLANDGGDCLTAILLAIQRGNLESKIESVRVLDWISFDAKSKLMIAERDGVLTEMMKSISITESSDPSLIEASLSFLITISKSKRVRSKLIAAKAITKIKDILLTETLTNVAVTEKSLKLLETLSSKREGRLEICGDDNGRCVEGVVKKLLKVSTTATEHAVTILWCLCYVFREDKTVEETVERSNGVTKLLVVIQSNCSAMVRQMAKDLIKVLKFNS…
AtPUB30	At3g49810	MPMFQPLKRDGLIGFEGGGDGQVLDLDTAVKDGVLGGVNGGGVGVVDEKLDLKKMIKELDLQDIPSVFICPISLEPMQDPVTLCTGQTYERLNIHKWFNLGHLTCPTTMQELWDDTVTPNKTLHHLIYTWFSQKYVLMKKRSEDVQGRAIEILGTLKKAKGQARVHALSELKQIVIAHLMARKTVVEEGGVSVISSLLGPFTSHAVGSEVVAILVSLDLDSDSKSGLMQPAKVSLIVDMLNDGSNETKINCARLIRGLVEEKGFRAELVSSHSLLVGLMRLVKDKRHRNGVSPALRLLKPISVHKQVRSLMVSIGAVPQLVDILPSLDPECLELALFVLDALCTDVEGRVAVKDSANTIPYTVRVLMRVSENCTNYALSILWSVCKLAPEECSPLAVEV…
AtPUB31 (AtCMPG4)	At5g65920	MPMFQPSKNGGFDGHILDLHSAVKDGVLGGGDGKFLVVVTDEKKKLDLKEMISELELPEIPSVFICPISLEPMQDPVTLCTGQTYERSNILKWFNIGHCTCPTTMQELWDDLVTPNKTLHQLIYTWFSQKYVLMKKRSEDVQGRAIEILGTLRKAKGKAKVHALSELKQVVMAHAIAKKTVVDEGGVFVISSLLSPFTSHAVGSEAIAILVNLELDSDSKAGLMQPARVSLMVDMLNDGSIETKINCARLIGRLVEEKGFRAELVSSHSLLVGLMRLVKDRRRRNGVSPALTLLKSVSVHKQVRNLLVRIGAVPQLVDVLPCLDVECLESALFVLDSLCLESEGRIALKDSVNTIPHTVRLLMKVSEKCTNYAISILWSVCKLASEECSSLAVEVGLAA…
AtPUB32	At3g49060	MGEIGGEELVLDVDETIFVAVAEDVERSKTTVLWAARNFSGKKICLLYVHRTARAASWTHKKLVGGSFKKHDVKVIERVEKPKVDELMNSYLQLLSETEIQTDKLCIAGQNIEECIVELIARHKIKWLVMGAASDKHYSWKMTDLKSKKAIFVCKKAPDSCHIWFLCKGYLIFTRASNDDSNNRQTMPPLVQLDSDNETRKSEKLESSYMRRRLRYWRSLLEQDGEKDTGQLEREKVEPRAPPLFSSGSSSSFGEPVGPEPVSPELVDSDTLNTSNVEEKEREGDVARKVHRYDKAMHDIGQSDRTVYGEAGKKWEEDASTTEALCKAKALEGLCIKESSQRKRLEELLEKEKLEVKMVIEQNNGFMKELQMVQGRNLKLESQMRKLQDLEKEHGEKFD…
AtPUB33	At2g45910	MALVSPIPAMGERAGSMRFHGIGSPGSRSSRSGIMDEPVSRLIDEKIFVAVDKHVAKSKSTLIWALQNTGGKKICLIHVHQPSQMIPLMGAKFPVGAVKEEEVRVFREKEREKVHMILDDYLRICQQRGVRAEKMFIEMESIENGIVQLISELGIRKLVMGAAADRHYSRRMTDLKSRKAIFVRREAPTLCQIWFTCKGYLIHTREATMDDTESEYASPRPSISASDLLQTFSTPESEHQHISRVQSTDSVQQLVSNGSSTEQSGRVSDGSLNTDEEERESDGSEVTGSATVMSSGHSSPSSFPDGVDDSFNVKIRKATSEAHSSKQEAFAETLRRQKAEKNALDAIRRAKQSESAYSEELKRRKDTEIAVAKEKERFITIKNEQEVIMEELQSAMAQK…
AtPUB34	At2g19410	MVVMLTQEMSGGGGPKAEEGQLFVAVAVKGLIGDKLGGAGSRRAVRWAVDNLLPKADKFVMIHVIPTITSIPTPNILILMFTRMWVVTAGDRLPVEEVEESVVEMYVRDVKKEYETVFVPFLKMCKSTRSTKRYFRSRRTKGTGVPLTVLRYAPETCEVYIVCKDRITTKSMDPLINREPCTSPHAAATAHDFLRDWAASFHTLRSPTLPDPRQSTEAGTRRSASARELRFEALSLTCNKPKTPQSSKASSATTPEIFRRRRGSDIPQLNYSDFDKTCTKPQSNVENIVSEHRDSDRSPPETSRKSKKVEIEEEVERLKNELQSTVFKYKQACEELFSTQNKVKMLSTEYLNESKRVNNAVEKEELQRNTAALEKERYMKAVKEVETAKALLAREFCQR…
AtPUB35	At4g25160	MSRSPDKLALPPPPPPPPSRTVVVALSGSSKSKYVVTWAIEKFATEGNVGFKLLHIHPMITSVPTPMGNAIPISEVRDDVVTAYRQEILWQSEEMLKPYTKLFVRRKVAVEVLVIESDNVAAAIAEEVTRDSIDRIVIGGSSRSFFSRKADICSVISALMPNFCTVYVVSKGKLSCVRPSDSDGNATIREDGSERTNSSSGSSGPTSDSSDVMSSAHDSQSRPLSLPVRRMQHFPAIAGQASVPMETSSVGSDETRCMSLDAEEARDVSSINRSSTDTTSRWTPRRRDYEERKEAMSSSSSNREYGNFGTRFSWSGMGVDTTHSRASQQASNMSDALSEQSYTDNQVNLNFEVEKLRAELRHVQEMYAVAQTETFDASRKLGELNQRRLEEAIKLEELK…
AtPUB50	At5g65500	MEETKTHELEVEAESGSRMEKVYIAVGNDVQEGYKTIHWALKKWNNIPISIVLLHLCNISQDFVYTPFGKLPASSVSEEKLQVLRKYEDQKIDKLLSKYITFCGKVCPLSVNFVLFGKSKSAISGSFYVYQNKPEFCEFYIICGGKMVSLKNDVNNNNSNIRSWIGKMFHDPGRNLDRSSGNNDDPTASGSSWDKNLQEIENYFQQLLSLNLAEEETENVVEEEQEDDDDVALNVLQHMDVAEKLEYVRRKVNEAKLMIDEKSREVKVNAERSNRAEWAISLCNSRIGEFEAWIKEESERREKLQATLDSDKECIEEAKNYVEKGKTKLHSLAELQEVLSSKVKTMMEAKSQAEVELERVVLQRGEMITEIEKLRSQRDVFNRRIEFCKEREVIGSVSK…
AtPUB51	At5g61560	MGDGALIVAVAIKGNNSKTKGVVRWALQEFASQEHVVFKLLHVQPRDSNSVSTTRKDLTTSVYKKDVDRKTREMLLPSRDMFVHREVQLDIMVLESDDIADAISKAVQDHGISELVIGASSSIIFSWKLKRSNLSSRIADATPRFCSVHVISKGKLLNVRKSDMDTETSIADDRSESRFSSDSHSGTVSSTSSHQFSSTPLLFQRIQALTTVNQKVGTNIGKQNNEPHHHHHNRAGSLDVDESKLLNQKGFYRTSSSGIGYGGSDISSWRSSQMEEASSSSTYSDPTSSSSQIHKDFELEKLKIELRHIKGMYAVAQSEVIDASKKMQDLNQRRSEEATRLKNLTIREEEADEVVEMERERQEDAENEAELVRECIERETEERLEAEARAEEVRKEKQR…
AtPUB52	At5g61550	MEEKKVVRALSEHLSLPPPPSPSVAVAINGKKKSKYVVFWALEKFIPEGFTDFKLLYVRPPVSYIPTPMGIAVAVSELREDVVSAYKQELDWSANEMLRPYKKMFERRKVQVEVLLLDSLEPAAAIAEEIAGTGVTKLVIGMSLRGFFSRKIDMSSLIATAVPRFCTVYVISKGKLASVRPSESDASGSIRFERSSSTSGSTDSPRLPPEYQDFLSAVSEAQSRVSPFSPALKHSMGSNAVAQMDTSSSGTDQEEVSTGRGMEIVHSGIEGKKNKDESFSASFPMGTEAYNSMSWTSKWRDHEDRREMRSSSSSNNHDLVNMDWGAVVPENYSWVSHTASHMSDGLLSVHSITDNQVNLNFEIEKLRAELKHVQEMYAMAQTETVGASKKLTELNQRRF…
AtPUB53	At5g51270	MDSFFKNSYLDPKAVRAQLPKRADLAAPSEPMTVALAISGSIKSKNVIKWALNKFGSDKNVTFKLIHIHPKITTLPTASGNIVSISEELEEVAAAYRQKVMQETKETLLKPFKKMCERKKLKIDETRFESSLTKVAVELQVLESNSVAVAITKEVNQHLISNLIIGRSSQAASSRNYDITASISASVSNLCTVYVVSNGGVHILAKDTSDTERNDTSIESGFERTSSSCSSGSGANSDVMSNALKSNPHTLSNKRMQNLPTIVRGVSVPMETSSTESDETKKRSSDAAEEASKRSSPETSRSVSWNPQFRDFDERKDAMSSMSSNFEYGNVVTPLGHYFTDNQDTLNEISKLRAELRHAHEMYAVAQVETLDASRKLNELKFEELTLLEHETKGIAKKE…
AtPUB61	At5g57035	MTNKFFELIGGAPSYSSVSVAVKGSVGDAVGGTASRRALRWTIENFLPKIDRLVLVHVMPTVTTIPSPSGSKIPIEELDESVVSMYKRDLRKEFEQVFVPFKRICKSNKVETLLLEHHDPAKALLKYMSDTDVECLVIGSCSSNFLTRKKGQEMPLTVLGEAPETCEIYVVCKDRILTKSTNQFTADSSSSFRIPEGAEAYTESFSRTRSDKTGLSASSITSSGRMRIGRPGSLPHSHPTSRVYSDAQSSSTDIVLVDDEHCRSILRHSTVSTSKIQMDPRPHLKTPKSGVRAEVEQLRKEVQTTLSMYKQACEELVHKQTQVQSLSSECIKETERVITALEKEEMRRKAAAEEKEKHLKAVKEVEEAKSMLAKEFCERQLAELDALKQSIEKQKVIEQ…
AtPUB36	At3g61390.2	MTLKIPIQEMVKMVGSLRSHGIDIPESMEINKKEKIYVAVTEKDLESKSSLVWAIQNSGGKEFCIVHVHQPIPGEMFHEQKLRLYRKEKDKAHKNSEKYLQICRQMQVTAEIIYIETDSVEKGILQLISQRGVTKLVMGAAADRHYSMRMRDLKSKKAIYIHREAPATCLIWFTCNGYLICSREARRANNLYLECASSNSLSQSDITRGTESIVKDDDHLIKLAVTEAEASKRKARFEACKREEAEKTAVDALKKAKQWENVYFEELKQRKETEKALRKRNDELEKMRSESETQITESYTVIRKLQEKNNLSMETFRGIREEQEELKIKLREVSKLKGKREEEEASTSNHREPPQYFICPITHDIMEDPHVAADGFTYEGEAISRWFERGHETSPMINK…
AtPUB37	At2g45920	MMGKSGSQQLLMDEKIYVAVGSDLGNKSTLVWAIQNTGGKEFCIVHVHQPLYRKEKEKTQKILDKYLQKCRQMQVCAEMIHIKMESVEKGIIQLISERNVKKLVMGAASDTRYSMRMADLLSTKAIYIRQEAPATCCIWFTCKGYLVYKRESIMGNTSLEYASTSSGQDSVRSRGSVIPSRQFTISRGNGNVYQLAVFEAEKSKKEASLEAFKHQEVVKEKNEAIKRGKEWESAYLEELKQRKETEMELKKVREKLEKMRYISENRITESYMLVQKLQDKYNLATKVLRKAKEERDLLIKGRDIAIIEVEELRKEVSRSDEHREAPQYFICPISLEVMKDPQLAADGFTYEAEAISTWLQGGHETSPMTNTKLHHTKLVPNLALRSAIQEWLHASSSFRK
AtPUB54	At1g01680	MEDAIYVAVNQDVRESKKTLLWALKNLQVKKIFLLHVHLPFSLTTSSSRLEQSEIDAIQDSELNTSVNSLYKYRDICINKGVNEKDVDTSMISGHDVGEGIVELIYQNIITNLVMGAAADPHYSRGMSITSRKAEYVSQHAPHSCKIWFICKGKLIKQRERSFYLGNPSDSFSEFSTSAEKPISKGRRRDEEEEPESPKEHPGWILEPEESPKKGRKETIEKSKSNESDEDPRLEDFKCPISMEIMRDPHVAADGFTYEAEEFRKWLRSGGRTSPKTNKPLENHNLVPNHTLRIIIKDWLEKNPNYKR
AtPUB55	At1g01660	MAELMAMGNDVVHVAVKSDVRESRSTLLWALRNLGAKKVCILHVYQPKTASPAARKLEELEAIMYETLHDYFDFCQQEGVNEDDIYISCIEMNDVKQGILELIHESKIKKLVMGAASDHHYSEKMFDLKSRKAKYVYQHAPSSCEVMFMCDGHLIYTKEANLEDCMGETESEAGQSKPKLYSSASPKCSAELVSAIVAYIDTRRDRDMLEPNASEDQSESDRNDQLYRQLKQALMEVEESKREAYEECVRRFKAENTAVEAIRSAREYEAMYNEEAKLRKEGKEALAKQRKMVEKTKQERDDALIIILNGRKLYNEELRRRVEAEEMLGKEKEEHERTKKEIEEVRAIVQDGTLYNEQLRHRKEMEESMKRQEEELEKTKKEKEEACMISKNLMQLYED…
AtPUB56	At1g01670	MTPSSSGLEQSEIDAIQELEQTSRNDTLLKYHDICIDEGVIEQDVDMSCFSANSVGEWIVELIYQNNIKKLIMGATADSHYSEGMVHITPTKADYVIQHAPHCCNIWLVCNGNLIQTREGRFEHAGSAYSSSSSLHSIDSALIPYGGAGRAERVTEPHALSSSEEQSARGIEKMYYEEQRRRLEIEELKREKEQRDKMRRVREEALSSSSGVTKILYNEEVMRRREVEAELNRAKAEIEDMKRVQIELKEQHYADCRLLEKERDEAIKTTEELLRALEKGESSIPLQWSVSIEPPQCFICPISKDIMQNPHVAADGYTYEADEFRRWLNHGGEKSPMTNLRLENRNLIPNLVLRSAIKDWLQQHP
AtPUB49	AT5g67530	MGKKQHSKDRMFITKTEWATEWGGAKSKENRTPFKSLPYYCCALTFLPFEDPVCTIDGSVFEITTIVPYIRKFGKHPVTGAPLKGEDLIPLIFHKNSEGEYHCPVLNKVFTEFTHIVAVKTTGNVFCYEAIKELNIKTKNWKELLTEEPFTRADLITIQNPNAVDGKVTVEFDHVKNGLKIDDEELKKMNSDPAYNINVSGDIKHMLADLGTDKAKEIALHGGGGNKARNERAAAIAAILESRSKIKEVSKAEQPKQTYSVVDAASASVFGRSADAAKAGSSDKTAARIAMHMAGDRTPVNSKMVKSRYSSGAASRSFTSSAFTPVTKNDFELIKVEKNPKKKGYVQFQTTHGDLNIELHCDIAPRACENFITLCERGYYNGVAFHRSIRNFMIQGGDP…
AtPUB60	At2g33340	MNCAISGEVPVEPVVSTKSGLLFERRLIERHISDYGKCPVTGEPLTIDDIVPIKTGEIIKPKTLHTASIPGLLGTFQNEWDGLMLSNFALEQQLHTARQELSHALYQHDSACRVIARLKKERDEARQLLAEVERHIPAAPEAVTANAALSNGKRAAVDEELGPDAKKLCPGISAEIITELTDCNAALSQKRKKRQIPQTLASIDTLERFTQLSSHPLHKTNKPGICSMDILHSKDVIATGGVDATAVLFDRPSGQILSTLTGHSKKVTSVKFVGDSDLVLTASADKTVRIWRNPGDGNYACGYTLNDHSAEVRAVTVHPTNKYFVSASLDGTWCFYDLSSGSCLAQVSDDSKNVDYTAAAFHPDGLILGTGTSQSVVKIWDVKSQANVAKFDGHTGEVT…
AtPUB59 (AtCHIP)	At3g07370	MVTGVASAMAERLKEDGNNCFKKERFGAAIDAYTEAIALSPNVPAYWTNRALCHMKRKDWTKVEEDCRKAIQLVHNSVKAHYMLGLALLQKKEFTNGVKELQRALDLGRCSNPTGYMVEEIWEELSKAKYMEWELVSAMRSWELNSLKETCEAALNQQRALDMSRTEESSDEAYTAHTERLKALERVFKKAAEEDKPTEVPDYLCCNITLEIFRDPVISPSGVTYERAAILEHLKKVGKFDPITREKIDPANLVPNLAIKEAVAAYLEKHVWAYKMGC
AtPUB57	At1g56030	MVKNSYVLFARLCVELPPLPSDESHGEITTVERQFLRNCQMELENLSLKTELPLVYVDESKYWRFIKTVRVLAEVFNNMKTTRTTRKSIIQVLMNPILPSERSTDAMNLFLSTIEKLADLQFSDEDFNQLFVSSRLDLQLENKYNDKVEVKLRKEAEDALARKIKEVVDLTERLLQVEALEHKHKAKLQLRTETETAVAIERDYMRWKAEIFESEFNNQLVLRRESEIALDKERKELEGIKNLLETCFTGQKNLKSQVITWKDKYDQGSSIRKEKEVALSTKKLELEIFKQLAGSYKQDADAMRQERDNALKTDVMKNPHMAADGFTYELEAIQKWINTGHRTSPMTNLKLSHFSFFPNRALRSAIEELGR
AtPUB58	At1g56040	MVENSYVLFARLCVELFHELPPLPSDESHGDITTFERLFLRKCRIELENASPKTEHLPLVYVDETNYYRFIKTVRVLAEVYKNSKITETTRKSMIQVLMNPILPPERITDAMNLFRSIIGKLADFHFSDEKFNQLVRSSRVVELEGNYNEEVKLRKEAEDALAMKKEDVEMMEQLLESYKEEQGKLQLQAKALEHKLEAELRHRKETETLLAIERDRIEKVKIQLETVENEIDNTRLKAEEFERKYEGEMILRRESEIALEKEKKELEEVKLKLETYEREQENLSSEVRTWQDKYEQESSLRKLSEYALSREQEELQIVKGLLEFYNGEADAMREERDKALKTAKEQMEKRQPPSSFFCPITQASPNLYKKMITCITLNLEVMKDPHFAADGFTYEAES…

## Sheet: Oryza sativa
Supplemental Table S1.Supplemental Table S2. U-box protein encoding genes in Arabidopsis thaliana, Oryza sativa and Medicago truncatula . Detailed genomic information including Gene name, Gene ID and Protein Seq is provided for each U-box protein gene.
Gene name	Gene ID	Protein Seq
OsPUB1	LOC_Os03g31400	MASPSPAARPQRTPDEVEDIITRKILLVSLTPPSTPNPAVAYLELTAAELLSESRPLLALRDASERLLIDRLSLPDQPAGSPSPFAYLVSSFRRAADEARKISTIRDAALRARLAASIAHLRGLILSYARIVAGNPDTFPSPHNAPHPAAELLVFHLAEAADPLDPTPAPGAPPPPGFLDEFFANADYETVEPAMGELYGRLRQSVEKVSALGDFQKPLRVLRRLVGIPNCAKALVNHPRWIPKNQIMLIGEGRIMEISSVLGAFFHVSAIPDREFASKPDIGQHCFSEASSRRPADLMSSFTTIKSVMNNLYDGLKDVLLALLKNMDTREKVLEFIAEVINKNAGRSRMQVDPLKSASSGMFVNLSAVMLRLCEPFLDRMESKKDKIDVNYLFCNDRI…
OsPUB2	LOC_Os05g39930	MIALVGLLRYAKCVLFTAATPRPMDTKVDVDDDDDDDDAEPPSPPPDFRCPISLDLMRDPVVSASGQTYDRESITRWFGSGKSTCPKTGQVLANLELVPNKALKNLISRWCRENGVAMESSEPSKPEPAPVVTANKAALEAARMTASFLVKKLSVSFSPAAANRVVHEIRQLARSGNDTRAFIGEAGAVPLLVPLLHSDDTATQLNAVTALLNLSILDANKKRIMHAEGAVEAICHAMGSGATRRAKENAAATVLSLASVHSYRRRLGRNPRVVERVVHLVRTGPSSTKKDAIAALLCLSGERENVGKLVEAGAAEAALSAISEEETAVAVLASPPPPSSSSSYSSSASDGEILRSLHRLARDLAAARWCASWPSCGAARSGQGSARPPRWCCSAAAWA…
OsPUB3	LOC_Os01g60860	MAGNPAAAAPSSSGSSSVFLPPPSPSDGELLRPLHRLARDLSAVDTPAPFLRAAFASISRRSKLLAAAFDDLLLCGAAGELPRSASLCLREVLLVLQRFKAIVADCSARSRMRLLLESDEMEAELRELNHDLATLLDLLPVVELGLADDVLDVLALASRQCRRCSPAPESEEALKASVLSLIQEIEREIVPERERLEEILVEVGINDPASCSEEIESLEQEIGDRASEKWTASMIALVGLLRYAKCVLFSATPRPSDSNSKADVEAEDGEPPVPPSDFRCPISLDLMRDPVVVASGQTYDRESIDRWFSSGKSTCPKTGQVLANLELVSNKALKNLISKWCRENGVAMEACEASKSEQAQAVAANKAALEAARMTASFLVKKLSVSFSPDAANRVVHEI…
OsPUB4	LOC_Os02g13960	MDALRQFDLGQPPDHPSLQSLLADMGISTAASCRAEIDYLEEQILSQEEDTDLPLVGSVLALLRYCLFAVFDPSNAKALRDWPLSGNRQRLLSIGGGDDTSFSVPKEFSCPISLDLMRDPVVASTGQTYDRPSIIQWIEEGHSTCPNSGQTLADHRLVPNRALRSLISQWCGVYGLQYDSPESNEGMAECVAASCSSRAAMEANKATARILVRMLEDGSENVKAVAAKEIRLLAKTGKQNRAFIADLGAIPLLCRLLLSNDWMAQENAVTALLNLSIFEPNKGRIMEQEGCLRLIVGVLQNGWTTEAKENAAATLFSLSVVHNFKKLIMNEPGAVEELASMLTKGTSRGKKDAVMALFNLSTHPESSARMLESCAVVALIQSLRNDTVSEEAAGALALL…
OsPUB5	LOC_Os08g32060	MPAVCPCEDISPGTLLASLATLSADVADGCDVDRLPALRGGVGVAVRVAGLLREFLEEVRWAAAAELPGGSVLGMSELHVALQKMRFLLEDCGRKGARMWVLMNAEAVASELRVVLGSVATAMDVLPAGVVAASDDAREFAALVSQQAWRAAVRPDEEDSRAARSVRSMLARFRSGATPDAEDARLVLGRVGVASWWDCSQEVSFLEAEMLERLEAGGENDNDLVLISGLLTFLLYCRVVLFDRIDYGKADEPAPAPAPRAASYLARINPEGLQCPITLELMTDPVTLATGQTYDRASIKRWVKSGCRTCPVTGEKLRSADVVPNVAVRGIVEQLLLSSGVSLHEPSSKHRCAVDKTASPFGAAAAGGARLAVAFLVSKLCRGTPEEQKKATYECRKLS…
OsPUB6	LOC_Os09g21120	MSSPPPPPPPPPPPSKAKRRRLLSLPAVYPCEDIAPAPLLASLLSLAADVASRRAADVDAFPVLRCGVRKAVRLAGILLAFLEEVQDAAAAAALPSSAVLGLTELHVAMQKLRFLLADCARRGARLWVLVNAGMVASELRLVLGSVAAAMDALPRSVAEASVEAGELARVVSEQAWRAPVRPDGADERAARSVRSILDQFKDGVAPDADDVRRVLRRVRVGSWSDCSEEIAFLESEICARLDAGDENSNDVLVMNSLMTFLLYCRVVLFDHIDASKSQPAAAAAPAAARCPEWIRPEALQCPITLDLMTDPVTVSTGQTYDRASITRWMKAGCRTCPVTGERLSTADLVPNTVLRGIIERMLLINGVTLPEPSAAGGGGHRHGAVANTAVPFGPAAAGA…
OsPUB7	LOC_Os04g28100	MAKPAPAPAAGAREDEDAPALRRRLRRLVAAATAGAASESVLDEAAAALAALRDAEVGVGRKGVGGGEEAAAAAVPALFLCPISSGIMRDPVVIESGQTYDRRSIQEWFSAGNQICPQTQQVLSHTIVIPNHLVRTMISQWCTENGLTLPEIENQEQDHVTNSEEKTFDEIFVKITSSANSGGRKQAIKDLRLLTKRNSEFRAVLGQRPDSIAQMILARSTPGLQNDPQVLEDMVTIILNFSIHDSNKKIIGDDSEAIQFLIWALKSGDMGSRSNSAAAIFTLSALDSNKEKIGKLGAMDPLIDLLEHGSIIAKKDAASAIFNLCLLHENRSIAARSGIVDVAMRAIDDQSLVEESLAILALLSRNQEMVEIITEFNGTASMLRSIRESECKRSKENAM…
OsPUB8	LOC_Os02g28720	MAKSTPAAAAAAPEEATAAALRLRLRRLVAAVTAGGVGGGEAFDEAASALAALRDAELGPPPKDRPGAGAERRRSGHAEAAAVPEQFLCPISSEIMRDPVVLASGQTYDRRFIQEWLSAGNRTCPQTQQVLSNTILIPNHLVRSMIAQWCTENGIALSPLENQEEDLVTNNERKSFSELFDRISSSSNISEKRQAIKDLRLLTKRNSSFRAVIGENPDSISQMISAVSNPELESNSEVLEDTVTTILNLSIHESNKKIIGDDTKAITFLISALQSGTMEARSNAAAAIFSLSALDSNKAKIGESGAMRPLVDLLEHGSMTAKKDAASAIFSLCKLHENKSRATKSGVIDVVLKAISDESLTDESLTILALLSSDHETVEEIGETGGVPCMLHIIKDDQC…
OsPUB9	LOC_Os02g49950	MAAEAAAEIVREIAAVGAADLAAAAEPLRADCLRLARKVSLLSHLVAEVAEAGAGGGDADAADSWLGDLVRALQAARRFVELGRAPARPSRASDQDAVCNNVAVQFKFVTWQLQTVLARLPQSCFQISDEVQEEVDLVRAQLRREMEKKGDIDVNIFSKFHDILALHVSTVGSQSEQSHGQPDTPQMENLCNGHLELQNIIMLVSEISGVPKSDAERITSQLIEGLENMRVTDSKKPVSVSQSSDETKASPETHKKSDAVAIPEDFRCPISLELMRDPVIVSTGQTYERAFIQRWIDCGNRTCPKTQLKLQNITLTPNYVLRSLILQWCEEKGIEPPTRSKNDGAYLEVGGERVAIETLVRNLSSSSLDERKSAAAEIRSLAKKSTDNRILLAESGAIS…
OsPUB10	LOC_Os03g16824	MDEEAKPNPNADAAPAAAEAAASSPPPLSSSESAEGKDKEEEKEEEEEEEAGDLVEKLVELVEEIAAISDFRNAYRRQFCNLSRRIRLLAPMLEEAKEGPRPLPDVSYSALRRLREALADSRELLRLGVSGSKISLVLEREKIMKSFQDITARLEQALGLISFDELDISDEVREQVELVHAQFKRAKERSDPSDDDLFNDLVSVYNSSTSANVDPDILQRLSDKLQLATISDLNQESLILHEMASGGDPGAVVEKMSMLLKRIKDFVQSRDPEMGTPVNTTELSGKDNMASLIVPDDFRCPISLDLMKDPVIVATGQTYERGCIERWLEAGHDTCPKTQQKLPNKSLTPNYVLRSLIAQWCEANGMEPPKRAAQHHNAPASCTAAEHSNVVELLQKLLS…
OsPUB11	LOC_Os12g38210	MAGDRAEEEEGEAPPPEARAAAAVERVAAAVEAVAAGAGAGAGEYRNAYRRQLLALSRRIRLLGPFVEELRERRRGEGEGEEEERALAPLADALEAALALLRLGREGSRISLVLERDSVMKKFQGVILQLEQALCDIPYNELDISDEVREQVELVHAQLKRAKERIDMPDDEFYNDLLSVYDKNYDPSAELAILGRLSEKLHLMTITDLTQESLALHEMVASGGGQDPGEHIERMSMLLKKIKDFVQTQNPDMGPPMASRVLDSNGDSRPITIPDEFRCPISLELMKDPVIVSTGQTYERACIEKWIASGHHTCPTTQQKMSTSALTPNYVLRSLISQWCETNGMEPPKRSTQPNKPTPACSSSERANIDALLSKLCSPDTEEQRSAAAELRLLAKRNA…
OsPUB12	LOC_Os06g01304	MPKRVADEIAALPEPRGPLRRPCADLSRRVRLLAPLLDHLPASSSSSSSTPLADALGAARDILRKTRDGSKIDQAMRGDAFLDEFAGVNRQIHLALDALPYNTFHMPQEVQEQVALVHSQFQRASTRTDPPDTQLSMDLAWALTDNPSDPALLTRISHKLQLHTMADMKNESIALHNMVISTAGEPDGCVDQMSSLLKKLKDCVVTEDHANDALTTRSASIKHRSPIIPDEFRCPISLELMQDPVIVSSGQTYERSCIQKWLDSGHKTCPKTQQPLSHTSLTPNFVLKSLISQWCEANGIELPKNKQNSRDKKAAKSSDYDHAGLVSLMNRLRSGNQDEQRAAAGEIRLLAKRNVNNRICIAEAGAIPLLVNLLSSSDPRTQEHAVTALLNLSIHENNK…
OsPUB13	LOC_Os06g51130	MGAAVAEAEPSGRQLSDGDLLEELLSTANAARAFHEFRQSQRKECFNLLRWLQLLLPLVQELRESAPALSDDAYRRLALLGRAFQAARRLLRCCHDGSKIYLTLESEAVMGRFRGVYEKMNMALEGMPYAELGVSDEVKEQVELISAQLKKRSKKRTETQDMELAMDLMMILQSKEQDANNADRPILDRLAKRLQLQSLADLRAETMAIKKLINDHQSDSTNQIVDLLHRLKAIAGVDEKNILGDVFIPKYLEKCPSLMIPNDFLCPISLEIMTDPTYERRSIQKWLDAGQRTCPKTQQPLGHLSLAPNYALKNLIMQWCDKNKVEIHSGDPPPEPPEDPKVVIPTLVKDLSSPNLDVQRKAVKKIRTLSKENPENRLLVTDNAGIPALIGLLPYPDKK…
OsPUB14	LOC_Os08g37570	MIPNDFLCPITLAIMRDPVIVATGQTYERRSIQKWLDSGERTCPKTRQRLSHMSLAPNYALKNLILEWCDKNKVELQKREPEPVAEQDDEHQRGAEDIPSLVEGMSSIHLDVQRKAVKRIRMLSKECPENRTLIADSGGIPALIGLLACPDKKVQENTVTSLLNLSIDESNKRHITKGGALPLIIEILRNGSAEAQENSAATLFSLSMIDENKLTIGRLGGIAPLVELLQNGSIRGKKDAATAIFNLVLNQQNKVRATQAGIVPALLKIIDDKALNMVDEALSIFLLLSSNAACCGEIGTTPFIEKLVRLIKDGTPKNKECALSVLLELGSKNKPLLVHALRFGLHEDLSKIAKNGTSRAQRKATSLIQLARKCY
OsPUB15	LOC_Os08g01900	MENFSPRTLLNSILRITVLTSDGSTARPKPIQKYCQNVCDISSIVSPLIEDLCESPEEQLNEVLRELGTAINRASGLIGNWQQTTSKIYFIWQIESVISDIQGCSLQLCQLVNSLLPSLTGRACTCIEKLQDINYENMFDLVKESSLELVETDTTSPENLSRLSSTLSLSTNLEFYMEAVSLENLRARAMRSENREEMDLADKMIPLVNYMHDHLLRETQLLSINGVPIPADFCCPLSLELMSDPVIVASGQTYERVYIKLWLDEGFTICPKTRQRLGHSNLIPNYTVKALIANWCESHNIRLPDPMKSLKLNFPLAASALQDSSTTGSSPLHPTVAAKGNIPGSPEADLYMRSLNRASPPHSVVHQNSHAHVNRAGHEASIKQSSENANGSASDVSRL…
OsPUB16	LOC_Os01g66130	MDSVSLSLLDSISNFRVLSSSNASKTELVKKYCQTMDGILDHLEVALNRAFPQITPDGELSKVLEELGATINEATELVGGWNQMMSKIYFVIQADSIIAKMQIYVFELCQIVNSLMQIESMHLEDLEHDSCGKISDVIREASRALAGEVMPNSEEFGKIQTTLSLSTNQELLMEYVALVKVKTKGNHEDNKEMDDINDIVELVNHMLDKHVEEKQTRSINGVTIPADFCCPLSLELMSDPVIVASGQTYEHVFIRKWFDLGYNICPKTRQILGHTKLIPNFTVKQLIENWCEVHGIMLPDPVKLLSLCFPVSLNITDGSASADKSGSPEHCQLVAALHPKAQCASDDSHHYNLIHENSDSDDRVSSFGDTDDSEPDSLRLSTETTAANKSLLDEKTDRS…
OsPUB17	LOC_Os08g32610	MGAPRARRWKLLLPPFHSAKRKPPLPPPPPAPVAVAPAPGKEEEEEVMPEEFLCPISGAPMADPVILPPGRTYERACVDACAGLSLCPPGASAATAAAIPNDALRAAIRTWCARHGRAPPAPPSAAEAREAALLRAVPAAAARTTTVAAMVPARSSSNLSCSSRASAASTSSSGSSSEMATVEVPRAKEVAELRVAEAEEEMEKEKEVAVLRVAEAEEEKEVAVLRVAEAKEEEEEVVMVVAKVVEKGDEDQVEAAMAVLLRETRESEERRRALCVPRLLAALRRVLHSKRHTPKAHADAAAALANLTNEPENRIPIVRAGAVTALVEVLSLGTASPEACEHAAGALFGLALDEENRAAIGVLGAVQPLLDLFTSRDHAPRARRDAGMALYHLSLSAVN…
OsPUB18	LOC_Os09g21740	MADPVILPSGQTYERACLQACAELAFLPARMGSASDAVIPNAALKAAIGTWCARSGRVVPAPPSGDAAREAVLRAMPPDAAKSVRTRRAALASSSNSSYSSPASAASTSSYTSSSEIIPAEDEVGVKPVKEGTNKDAVREQVEMAVDPLEDVVVAKVMDAEEEEEVVLAVAGLREATRESAERRRALCTPRMLGALRRVLLIPRHASARVDATAALVNLTLEPANKVRIVRAGAVPPLVEVLRSSTSPPEAREHAAGALFGLALNEDNRAAIGVLGAVPPLLDLLTSPAHAAPARRDAGMALYHLSLAAVNQSKIARFPGAPKALLAVASSAAERMPIRRLALMVVCNVAACTEGRAALMDAGAVAAVTAILSHDTRSAELDEWCVAAMYAMSRGSLRF…
OsPUB19	LOC_Os06g13090	MAGAAAAAAATPPEFVCPISGELMADPVIVPSGETFERGCVEACVALGFTPAALPLSVDLAASPPPALIPNANLRKAISSYCDRVGLPRPLAVSPEEARGIVRHLMAMREPGRAGGVNGERFESSSSSSPEFAALGLTLEEAVLVRLLDDEPSRQEGALEALKQTLRGGENGVRRALCTPRLLDGLRRLMGSGHEGVRVSAAACVVNLSLEPANRVQLVRAELVPVLVGLLAAASPELRDHAAGAVYSLSIEERNRIPIGVLGAVPPLLRLLASAADGDRARRDAGMALYYLSLDEMNRSRLARSAGAVAALVGAAGDAALRRPALMVMANLAGCGEGREALIDGGAVAAVAGLMRRATVAPGSTEEEYCLSALHGMSRGNVRFGGLARAAGAGEVLRR…
OsPUB20	LOC_Os06g13080	MATAWPRWRPSSPPMPSSSSSSPSSSFTADPPAEFLCPISGTLMADPVVVPPGQTFERACIQACAALAFSPPAVAADLSSLPPSASSPLVLVPNVALRTAILNWCDRLSLPYPAPLSPDTARDVVRRLMPSPPPPPPRSQAPPPPPPASSVRTRSYYSDDLVQQQQEARREGGSTEERIMAMLGAGPAEQEAAMALLRKMARENREMRRELCTPRLLAALRPMLLSGDAGVQVNAAAALVNLSLEAENKVRIVRSGAVSPLVEVLRSGHPEARDHAAGAVYSLAVEDENRAAIGVLGAIPPLLELFACAGAAHLARREAGMALYHVSLSGMNRSKIARTPGVVRTLLAAAEAARDDRANEADAAALRRIAVMILANLAGCPDGRTALMDGGAVAAVVRL…
OsPUB21	LOC_Os02g49520	MLLVVSGDVRQQNFNESGAAIMERQTARRTPSSVTQMPEFPPACVNLAKELTARCRARALQLTDDEILSITQDLESVIENLCDYIGRVPTSALGSNAYTDGAVKALSVRGFLEDDMLTNAVNSMPNRKYFHDSNMPRLVEFLQGMYHESDEFGGHLFSSLPEVSEYIEPLYDALFCPLTNQVMTDPVLTESGVTYERRAIEEHFERFADSSENVICPVTKMPLQSKTLMNNASLKSVIAEWTMRNEAMRIRIARTALSLSSTEAMVLEAIHELKSLAKLRGKNREQMHKIGVTRLLARLLDNHNVQIRHSALELLCFLVEDEEGKDIIGKTKAIARTIKLLSTNGTDERHAAISFLLELSKSQLLLEDIGSTAGSILILTTMRINDSDDPIAAQKAGEV…
OsPUB22	LOC_Os06g16410	MELQRVQNSTVNVMHVMEYLAANVDLAKDLVMRCSAVARELKNDDLLGMTEDLDSVIKNIGHELSRIPASAFGSSRFPDGRADANLQIAGHRPRYCDHNSCDGYSEADMSIIPANSRPRRRTLHNSDMPRLVDFLQGMYHESHDIGAHSFNSLPEVAEYVEPLYDSFFCPLTNKVMVDPVTTGSGVTYDRKAIEEYFEKFADGSEPVVCPVTKMSMQSKALRSNVPLKSTIAEWIMRNEATRVRIARTALSMASTEAMLLEAIQELKLLAKIRRKNREQMHKIGITKFLPRLLEHKDGLIRCDSLDLLCLLAEDETGKEVIANTRAITRTIKLLSSNSPDERHAAISFLLELSKSELLLENIGSTSGSILMLTTMKFNDSDDPVAAEKAGEVLKNLENC…
OsPUB23	LOC_Os12g17900	MAEGQDGYFDSSTDSLRVEPIYESFLCPLSKQVMRDPVTIESGATFEREAILKWFKDNGSGGRRLVCPVTNKELSSTELNPSIALRNTIDEWMHRNEAAKLDVARKSLTSDCSEGDILQALEYVAEICQRSRSSRHLVRKVGLISLITDLLKNSSPKVRQKALGSLRFVAKNDNDNKNEIAAGDNIRTIVKFLNHGHSQEKEQAVSLLYELSEYKPLSEKIGSVSGAILILVGLSSSKVENLLTVDRAEKTLENLESCEKSVRQMAENGRLQPLLRLLLEGSSDTQLSMAAHLGELVLSNDVKVLVAQTAGSTLVNIMKSGNREAREAALKALNQISSYDTSAKILIEAGILPPLITDLFTVGSNQLPMRLKEVSATILANIVASGASFESVPLDHNRQ…
OsPUB24	LOC_Os03g45420	MAGEGVEMSEEEGAFEAFVCPLTKQVMRDPVTIETGQTFEREAILKWFRECRDNGRRPTCPLTQRELRDTEVSPSVALRSVIHEWRARNEEKDLDRACASLVGGFAGHAGDEEEEESALRALVHVSQICQRSAASKDLVRRRGVLRAVAEMLKSGSRRLRLKSLQVLRVLVEDNDDNKEELGKGDTIRTIIKFLSNEHVQERELAVSLLHELSGHEPTCERIGAVYGAILLLVGMGSSKSESAVAVDKAESTLRNLDRFDANVKQMADNGRLQPLLTRLLRGEPDTRVAMADYLGELALANDDKAAVAEQAGPLLVGMLRTGATPAKEATLKALREISSSEASAKLLLQRAGVLPPLVNDVLFSTGHPPMKLKELAATILANLVASGADFRSIPLDDDE…
OsPUB25	LOC_Os12g17880	MAQRRQGSQRQEQAWWVAEGARDWCGEGSDDGEEGEEEEEDGVLSAFLCPITMEVMRDPVVVETGHAFEREAIARWFSECASLGAAPRCPVTMEVVDGADVKPVVALRAAIEEWTSRRETAALRRACRWLTKAASEKEALRGLDAVMRGWKLARVGKRVVRRDGMVPMVAAMLRNGSARVRLKALQALREFAREDDEYRDSVSEGDTIRRIVKFIDFEDCQERELAVSLLCELSKSEMVCEKISELNGAILILGKVACSKSQNPALAEEAEMTLENLEKCEKNVLQMAENGRLEPLLNLLIEGSPEKQLRIASSLEKIVLSNDLKNLVAQRVGLLFAGVVENGTLPAKEVAFKVLDHISTNTESAKVLIEDGILLPLFRVLSVDGVKFLPPRLQEAAAA…
OsPUB27	LOC_Os04g41250	MEKVEVDGNFIGTGNWKLHGALCKQLHKVVLEVLDVIPVLEATRPGNSSGLLALSSLRIAVEKAKNLLQYCSECSKLYLAFTAENVLAKFEKARYALLESLHQLEETLPEAASSQILVIAKDLEKAVFTLDLIEKQAGVDVNQLVQNEAKSNGFLHDNELEFFRQTAFRVGVASSATALTERRALRRLLERAHAEEDIKKESVASYLLHLMRKYSSIFRSETTDFTNTSMCSSPSCSSRSLSSSIDLHGNGHVIEKSISRVGSFNLRQIKGLSGSMPLPPEELRCPISLQLMHDPVIIASGQTYERACIEKWFSSGNTTCPKTRNELSQLSMTPNYCIKGLIASWCEQNGVLVPSAPPDSPKLKYLRISSLNSSKCLVTNGVSTVLFEDTCAEDDIKDG…
OsPUB28	LOC_Os01g67500	MDAMEAEEGPFLANDAKLHAGMYRAFHPAVSKLVAIFPFIEASRPRSKSGIQALCSLHVALDKAKGLLQHCADCSRLYLAITAETVLLKFEKARTQLQESLRRVEGIVTEEIGCKIVEIIAELEEVVFTLDQSEKEAGDEVINLLQRNRKMNSSSDSGELEVFHMAALKLGITSSRAALTERRALKKLIEKARSDEDKRKEYVVSYLYNLMRKYSKFFRSEAGDDTDSQGSSPCSPTILGMEDMYGPYGNGRAFSRQLSSIQSFNSRFGSFNSRLGSFNCRRSGPRSENMSIPPEELRCPISLQLMYDPVIISSGQTYERVCIEKWFNDGHSTCPKTQQQLSHLSLTPNYCVKALIASWCEQNDFPVPDGPPGSFDVNWRLALSDSEATGCVSLESFDS…
OsPUB29	LOC_Os02g47670	MENRNKEDMGPSQRNSCPKVHSSMCSELTMMLDKVSSILPLIEAARPGCKAGIQELCNLYNIVEKGKLIIQHCVECSKLYLAITGEAIVSRCERIRDSLRRSLFLIENMVPPALANQIVDVHDDLGDIKFVIDPTEEEAGKTILEMLRQSDVTEELELETFLQAASNLNLTSPKSMLIERRAIKKLLDKISGTDPKKEGVLKFLLYLVKKYGKNIKPETGERNENMQSESQSSTPSSSFVSDTSTPGKWYTPTDIQRNEDQTSMSGAATPPAEFCCPISTKLMRDPVIITSGQTYERENIERWFREGYDTCPRTHIKLENFAMIPNTCMRDLIFNWCKEHGFIISDILPPSKNAYSYLPEQLHGYSMSSLHNVSVPLIAGKVRDFVIDHSTSSVALSEA…
OsPUB30	LOC_Os08g04470	MEVSPEQGSTWPDDFRCPISLEVMTDPVILPSGHTFERRSIQRWLDGGHLTCPVTNLPLPPSPPLIPNHALRRLIAAVSPVAAAAVPTAAAGGGGGERREPAAAAISSVYGLLRLARSGPEGRRQVMESGDVGVLLRHAAGGDEVAARALLHLSLDGDDARVGLVADGAVDALSAAVSSGGAAAAVAATALTSLATVDVNKCTIGAHPSAVPALVGLLRRGGGARERREAATALYELCKLPENRRRAVRAGAAPALVDLAAAGSARAAEVLGLFAKSREGRHELSRIPRVVAVLVGVAGSGNARAIEQALVVLNLICGESNQLAREAIKLGAFHLCEALVNDDNCKIAKNAVELARTLEKL
OsPUB31	LOC_Os01g64570	MASAAAEVPSYFVCPISLQLMRDPVTLPTGISYDRAAIARWLAAPGARRTCPVTRQPLEHGLELTPNHTLRRLIQSWAASVSPGSAVDEEVAALRPVSSDKVASLLSDAAAAQVGALRRLRELAAECEDSRAMLESQGGVFDVLSRVVTSGSACSTAREEAVGVLASLRIPEQELIGVSTRHGNLAESLTAVLRSSNLQSRAHAVQLVRTLADAVVPAWVIGLNAELLAEVVGVVRDRVSARATKASLHALAALCPYGRHRVKIVGAGAVAALVELLLDEPERRVCELALAVLDRLCTCAEGRAELVAHAAGVAVVGKKVLRVSEAASERAVRVLRSVARHAATPAVLQEMAQCGVVGKLCLALRSEQCGVKTKEKAHEVLKLHSRVWRASPCLSPSFL…
OsPUB32	LOC_Os04g58920	MEEQQQVEVEVEVPSYFVCPISLQIMRDPVTLPTGITYDRDGIERWLLTAGTCPLTKQPVPPDCDPTPNHTLRRLIQSWCALHADHGVDLVPTPKPPADRARVADLVSRLRAATSSAALLDALRELRDVAAESERNRKLLAAVPGAVDVLAAVVVASCRDAKAACDEALEIVCSLELSERCLARLVERNEELVDALVATLQRTNTTSRAHAALLLEAVTAVMPSNRLVSLPEEVFGEAVQLLRDRVSSPATRAALHVLVGTTSWGRNRVKAVDAGAVAVLVDMLLDGPVERRGCELALAALDRMCGCAEGRAALVSHGAGVAVVGRKVLRVSEVASEKAVRVLRSVARHAATAAVVQEMGQTGAVEKLCVVAQSEQCGERTRERARETLRLHARAWRNS…
OsPUB33	LOC_Os02g33590	MEEAAAEVPSYFLCPISLEIMRDPVTLATGITYDRSSIERWMFGGGGGDGGKGTCPVTRRQLAPAEREATPNHTLRRLIQAWCAAHAVERFPTPRPPVDSCRVAALVDEGTTTMLGGGGRQRQLAALREIKAIAAESDRNKRCVEATPGAVEFLVSVVVQSHAAASTSASSDDDDLFDSVIDSPMSTSSPEEEALGVLYSLKPSEPTLRRVLGKDNGVGFLDTLASVLRRPSYRSRAYAILLLKAVTSAMPPERLMAVSPELVEEVVRVVSDGVSSKAVKAALHVLCRLCPWGRNRVKAVEAGAVAALVGLLLDEEGGGGRRRAAELAVVAIDHLCGCAEGRSELVAHPAGLAVVSKRAMRVSPAATESAVRALHAVARNAATPAVLQEMLAVGVVAKL…
OsPUB34	LOC_Os04g34030	MGEESSPAAAPAVEVLSYFVCPISLEIMRDPVTLSTGITYDRESIERWVFTDGHGECPVTKQRLAPADREPTPNHTLRRLIQGWCAVHAVERFPTPRPPVDAARVAAIVDAARPLLRRRRQREELMASLRELADIVAESDRNRRCVQGASGAVEFLLSVVKERASVAGVDDATSAKPEETTCGGVHDPAKASSPEEAALSILHSLKLSEESFKRVLEGSGGEDFLETMACVLRRPSYLSRMQGIHLLKSALPAMAPARLTSARAALVDGVVGVVADRPSAKAVKVALHVLCRLCPWARNRVKAVDAGAVSALVRLLLDEGCGGGGGDRRACELAAVAIDHICRLRGGAPGSGGAPGGAQRQVACSADRCPHTAGAESAVRALHAVARHSATSAVLQEML…
OsPUB35	LOC_Os04g49970	MAMEPPPLFLCPISMELMEDPVTVATGVTYDRRSIERWFFKYGKTTCPATMQRLASFDFTPNHTLKRVISSWLDRASSSSSPSTAGSPATTSSSSSSNAMERERLPSVLAGIEETPFKATALKNLKSCMAGDEAAREDFVACGGIQVLGRVMTQALEESSAGGDFSAFRTCEEAAAVLATLPLSDDASVELLLKPECIRPVSVLVQRGSAEARLHAMSMISKISRASVRDWTAEVDVDDMVKALLELLSDGASAKLSSRALDVLLDVTARYSRGARRAKAVELGAVRVLAELLLDADRHVAERSLLLLKRMCKCPEGRLAFAEHGLAVAAVARAVLRVSGLATRLAVNVLWLVACAPAPAERVLEDMVVGGAVAKLLALMQVESSPSTKDKAVKMLRAH…
OsPUB36	LOC_Os02g46500	MAAMDEPPQLFLCPISMELMEDPVTVSTGVTYDRRSIEEWLFVYGRTTCPATMQPLSNFDLTPNHTLKRVISSWLDRGSSSSSSSSPSTSTLSSPIHELATPLSRALEQERLLAALAELEETPFKVTKLKSMRARMAGDVAMQGEFVASGGVRVVGRVMAQALAESGGDFSAFAACEEAAAVLAALPLSDEASVRVVLAPECIRPVMALLQRGGAEARLHAMDILTKISSSGSGGDWTAGVDIDDVIKSLLELLSDEASTRLSSRALDVLLDVVERARGARAKAVEVGAVHVLVELLADADDRRVTERVLLLLKRLCKCPEGRLAFAEHDLSVAAVARTMLRVSELSTQLAVKVLWLVSVVAPSEKVLEDMMLTGAVAKLLGLLHVESSPSTKQKTVRM…
OsPUB37	LOC_Os12g06410	MEYGTPQHFMCPISLQPMQDPVTSPTGISYDRRAIHRWLAAGHSSCPVTGHPLSLSDLTPNLTLRRLIHSWHHSTTTPFPVERSTPSPPPLREVDDDDVVERLVMEMEGGGGGSWCPPSCDLLREAAAVAAGSGVARRRMVGAGVLRRVLRLVVWCGGRGSSSGEAAVMVEMFDACLALFHALDVSADELRPLVADGHDLVDAVTRVMATLEAGDANATRARESAVRLLEAVTEAADAPVLERLSPEFFSAATAVVRDRGAVSPGAARAAVRALANACRARASGACRNRALAVDAGAAREAIELELDAWSSPQAPGGRRATEAVMALLAELCACAEGRAAVASHPAGITVVARRVLRVSAAADACAVRVLAAVAGRAASPEVLREMARVGAVGKLCCVL…
OsPUB38	LOC_Os04g35680	MSIPHLFRCPISLDIFTDPVTLCTGQTYDRPCIERWLAAGHRTCPVTMQPLGDATALVPNRTLRHLIERWLSTDQHHNHHLPEPAAPAAEAEADAEEPSLAALKRCLQQPDAAGAGKAKVGALKKVMTLASESDVGRACMVQLGFLPVLLQLVFHAPAAPPSERRGGEAAVVEELALQCALGLMPSSAASPQLGCLNVLKSEASLASLVALLERGRGRTRAGLCRLLEAVATAAATRELALVVAASPRVWQALIPLLRHDGPAPTPAPPHDAHAASDAAVRAVAAICASEPARGGAIHHGAVGALLGHLSWAASGKCASGGCAGAVPSALAAVEALAASEAGRMAVARAPGGTRALVRHVFMMNSSNDGSEHAVAALLAVCRESRAARSEAAGAGVVTL…
OsPUB39	LOC_Os06g13870	MVLPMSRATRVAGRLMPEISLLRRGRKSAARGGDDAEVEVSVPANFVCPISLEMMRDPVTAPTGITYDRESVEGWLARGHDTCPVTGRPVRLADLVPNHATRRMIQDWCVANRARGVERVPTPRVPVGEDDAEEVVAGVSAPARAGETAGVSGPCPNGQGLLEGKILPALTVFFPLDEECRSCIASPPSLKSLASXLSHGGELAARVSAAVVLRELASSGDRHALEAIARAHGMCDALVGLVTSPVSSQATKAALVTAYYLVSSGDRAAARFAELGVVPAAVELLVDADKGTSEKALAVLDAALCADAGVESARAHALTVPVLVKKMFRVSDMATDFAVSALWRLCRAGAGAAPCRAEALRVGAFQKLLLLLQVGCAGVTKERASELLKMLNGSRGSVE…
OsPUB40	LOC_Os02g50460	MTRARARARAVRLAVSEIPLAVRRSARQQQQPPEPAADVPDHFLCPISLDMMRDPVTAPTGITYDRDGVEVWLERGRPTCPVTGRPLRPEELVPNHATRRMIQEWCVANRALGVERVPTPRVPVSAADAREILEGVAAAARRGDAAACGRMVARARALGKESERNRRCLASAGAERALALAFSRLAAASTDQQAEARACALEEILAALVVFFPLDEESRRCIASPPSLDALVSILSHGEQVTRVSAVVVLREIASSCDNQCLEAMSKANAMYDALVNLVAKPVSPQATKAALVTAYYLVKNDIEHAASRLVDLGTVELLVELLADADKGTTEKALAVLDTVLVAAKARDRAYAHALAVPVLAKKTMHVSDMATEFAVSALWRLCKNSPADGGCKAEALQ…
OsPUB41	LOC_Os03g13740	MALLARRARKAVMAKAPAPLLQKRGGGAAAELAIPAHFRCPISLDLMRDPVTAPTGITYDREGIEAWLDTGRAVCPVTHAPLRHEDLVPNHAIRRVIQDWCVANRSRGVERIPTPKIPVTPVQASELLFDVAESAARRGAAGRAAGAVARVRALARDSERNRRCFVSVGTGRVLAAAFESLAAAGEAGVLEDVLAALVCMMPLDEEAARVLASSSSMGSLVAIAKHGSLAGRLNAVLAIKEAVSRDGAFVDLADDKVDKVVDALVVIIKAPICPQATKAAMVATYHLASSDERVAARVASTGLVPTLIEALVDADKSVSEKALAVLDAMLASEEGRASARGHALAMPALVKKMFRVSDVATELAVSAMWRLGCKASSGDEEAAATGCLVEALRVGAFQK…
OsPUB42	LOC_Os10g03440	MSSSSPSLLSRRSTAELELPVPPEFRCPISLELMRDPVVGPTGITYDRAGIEAWLLAAGAGKTAAASSTCPVTKGDLRADDLVPNHALRRVIQAWCVANRCRGVERIPTPRVPVTPAQAGEVLGEVEAAARAGDAARCVAAVREVGRLARESDRDRRCLASAGAARALAAAVASFPAASDSASASSVLLDDVLAALVLVMPLDEEAIVAIGSSAASVALLANVAKHGDLQRRLQAVVVIREIVALSSCCSRNGGAATAIDLSDNLDGIIEVLVNTIRDPISPQATKASLVAAYHLALADGHAAARLAEAGLVPSLVELLIDGDRSTAEKALAALDATLASEAGRARAQADALAVPVLVKKMFRVSDTATELVVSALHRICKKWHDGDDDEVGSPAARRS…
OsPUB43	LOC_Os02g34410	MPGSVPLALGLDTAGVQVPWYFRCPISLELMRDPVTVSTGQTYDRASIESWVATGNTTCPVTRSPLDRAFTLIPNHTLRRLIQDWCVAHRSLGVERIPTPKQPADPDLIRSLLAQCPALPPLRKLRALARDSDKNRLVMATHETRAALVDMAFGTNAGGEEVEAEAMAVLAMVGLGEAEAVEVVGRRERVARLGELLVSGEGAATTTATLECRVNAGAVVEAVAAVSGADARAVLGAAEGVMEGLVALVEEKAHARAVRVGIRGLFALCLAKENRPRAVAAGAAAALARRVAEGGGGAGEPERALAAVERLCRTEGGRDAVVAGAGGGAAAVCALVRAMSGRSAEHAAGALVAVVGGSEPLQVEAVRAGAMSQLLLMVQGGCSERAKRKAQHLLKLLRS…
OsPUB44	LOC_Os05g36360	MDAAVAGQHARRRIRPPEPLVMAGSPSTPAAFRCPISLEVMRSPVSLPTGATYDRASIQRWLDTGHRTCPATRLPLASTDLVPNLLLRRLIHLHAATLPPSPSPEVVLSQLAAAGGEPAAAEKAVRSLAAKIAPEKGKRASVASAVAADLDSAVPALLSFAKGGAGADARVDAVRILATVAPELVPYLTGDGTEKRGRVRMAVEALAAVLSADGVGEDTKEGLIAALVAGDLGHIVNTLIAAGANGVMVLETILTSPVPDADAKTAIADRSELFPDLVRILKDAASPAAIRCMAAAVQVRDRPARSSMVRAGAIPALALAVAAAPTAVAESALGLLVEAARCTDGKAAIGADAAEVAAAVMGRMIRVGPAGREFAVAVLWLSCCAGGGDRRMREAVASA…
OsPUB45	LOC_Os02g33680	MDPSSSSSSSSPFSTPFHSISSTSTLRPQLAIAIVATPSVCGRNEIEQQPSMVRKEMGGGGGRLAAEYQGLEVKVPTFFRCPISLDVMRSPVSLCTGVTYDRASIQRWIDSGNTTCPATMLPLPSTDLVPNLTLRRLIALWASTAAPSSPAAPSAVGPTPAAAAAELLRRVAAPGVDPCPALRKLAAFLSDDDVDEFDKNALARAGGAAETVASVLRRRGKGDDDDGGVEAVEAAVRVLAVLATSDCIEEENRRRVAAALAAGGAAPSVAASLARVMRSGSGLEARVDAARLVESLLRDGARGATAPGVRAAVAESEELVAELIRLVGPTDEKGSLDAQAVDAGLSCLAAIVAATRRARAEMVRLGAVPAAVRVLATDHHGGSHAQALRVLEAAVGCAE…
OsPUB46	LOC_Os04g34140	MGRKESSTTTTTTAAAAAAATRSMRLPPQHQALEVKIPSFFRCPISLDVMRSPVSLCTGVTYDRASIQRWLDSGNTTCPATMLPLPSTDLVPNLTLRSLISHWSSSSPATSGDASVTSSPAGLVRQVASPDADPSAALRQLAAYLSDDDVDEFEKNALVGAGGAAEAVASVLRRKGEREVGVEGCEAAVRVLAAVVAMDGVEDANKRRVAAGLAADAAASAASLARVMRGASGLEARVDAARLVEFLLANAADEAREAVAESAELVAELVRLVGPADEKGSLDARAVGAGLSCLVTISRSRRAARAEMVRAGAVRAAARALRATAADPAASARALRVLESAVGCAEGRAALCEDAEQAVPAVVGRMMKSGRDGAEAAVAVLWAVCHKYRDRRAADAAAA…
OsPUB47	LOC_Os06g37620	MASSSSSSSSSLASSSGGGDAASASASASAAAAAGAIVVAVAVRGDGRASRRAARWAAANLAAHGAGAGRVALVHVIPPVSFVPSPSGERVPVEKMDAETVEMYAEDRRARAQEEVFLPVRRLLARTTVETVILEEPSVTAALVRYAADSGVRNLVVGSTSLNWFKRILRLRDVPSTVLKAMPCSCNVFVVSRHRLTIKFANQARTSKSSACVRTQSISHKSFSRIQKNWLLDKQSLHDHPEDGTPKSSGDTSYAGSHTCSSRSTSTNAGKSSGSHGRSLFGSLGRKTPGRDVNTDPDAIGRLKEIPYVALSSIDEDLQSQPVDEVAKLRKELQDTLVMYDKACEDLVHAKKKIKVLSSECTEEAKKVQDALHREELLKQKVADEKTRHLEAVTEVEMA…
OsPUB48	LOC_Os02g12670	MASGEPRPPSPAAVAVAVRPGGSASRRAARWAAANLVPAGDGDGRASAAAISVVHVIPPLRFVPSPCGEQVPAARVAREAAEAYARDRHARAQEALRPFRRIFAAAANATVETVVLEGDGVAEALVRYAADSGVRSLVIGSASLGWFRRAMSVPDVATAVLKTTEISCNVFVVSKRRLTLKVTRHPQMSRSGTGLRIQSVSQKAFAQSYRSLLFDNFPENGIHPDSCCQSRVSHCGPTNARQSSESHGQILFNSLGAKTTGIEGYKNHGLRSPFKEAHYADSNSSEECQSIDEVAKLRKELQDTLVMYDKACEDLVHAKKKVMNHVSHVAKEEEDAIGSFVSAGVNQTGLENPRKIAVAVSDKMHCFDLPPVMAAVVGGACDVSPVAKPSWGPGRAWHL…
OsPUB49	LOC_Os10g41220	MAIQDKVENNDPTVTVGLAVSSSKSSKYAVQWAVKNFCTNGSVRFVLIHVLQRITTVPTPMGNYIPIDKVRADIASAYVKEVECKARTMLLFYKNMCDEKAKAEVLVVKGEDVAETISNVVSMYEIHKLVVGDSSQGNFIRKSKGTRTSSQICRSVPSFCAVYVVSKGGLSAVYSPGFEGHKSSELFLSSDSSKTEIHSDDKPSLSDATPSRSFRSNLTWENLESLSSADHDRPRSLHEYLTESTSASVGDNNSNSPCASGQTPRPSSVLISDKAPMTSSPLQELMLSEDMDDVNSELEKLRLELRHIKGVCKLVQDESINASQHVTDLAAKRAEEEARLSEVYSRINRVNEQAHQEKEQLNALEAQCRHVRDLARKEALQKQILQLRTSKEADKMQRL…
OsPUB50	LOC_Os03g01160	MMAPPLTVGLALTDSKSSTYALQWALSRFKFTKDDDAPIFLLIHVLTKLLTVPTPMGNHIPIDKVRTDVADAYFKDVHHQAQQMLLLYKNMCHQNKVKAQVLLIKGNDVSQTVSTVVSDYQIKILIVGVTARTRKPFGNRTSSKICKNVPSFCTAYLVSKDGLSSLYSSSLESDLASSSKSDDLSDEMSSSSVTSNNSSDQSPFDSPRLLGSNLPSENPKNSSPAHRNRSLTLYDYLNGSTSIYPDKDRRVNSSTGTESSKPSELKGSNEVLRQESLLQGMLSDNKDHISTELEKLRLELRLIQGKHKLVQDESDDASRQMAELAAKRMEEEAQLREIQSRLDKANDNVEKQKAHRYAAEQALNHVQDLVRGEVMQKNMLQVKASRDADKKLRLEKLFV…
OsPUB51	LOC_Os06g04880	MEIEEAGGAGEDELEMEAPSVSTVAIAVNGSRNSKHALKWALDKFVPEGKVLFQILHVRPTIKMVPTPMGNFIPITQVREDVATAYKKEVEWQANNMLLPYKKMCAQRKVEAEAVLLESDDVPTAISEEISKFSVCKLVLGSSSSIFRRKNKGSKTATKICECIPSFCTAYVVSKGKLSSVHSATSDAIGTPESISSSTVSSPSSRSFSSSVPSEWGDTYGSANVSFHQPSLSSQRDQAIANMNKLSNRRASPSGSGGSEISNHDDTVLTSSHSINSETRFSSSSSGNSIYKSFNRDRSFDNSDQASVSDMATNLKHSHDQEYLKLEIERLRVKLRHLQKLNELAQKESLDANQKLHKLGIQDIEDEIKLKETELTEEKVRRLIRKKEREEQEVARRED…
OsPUB52	LOC_Os09g39620	MAVASARSSLPSSSSSPLPPLSPQPVVPAGVERMLVRAGGGTRSLREIDEEEDDDDDDGGKTYVSVGKDLKDGKANIQWAARKLQPQQGDVNKLLVLLHVHQPADRIMSGLCKVPAKQLEEKELRAYRKIEKDDMNKLLEQYLSYCRAFPKVQAEKLVIEKNSVANGIVELIDQHHITKLVMGTSSFSVKRQVPKSKVAAIVHQQAKPYCQILYICKEALACTREASQFADKGDSPRSSSGSSLSDKSEFPPRSVSLPSWYSGFLGSPDQQSLPRRSNSISHPFPFSRQLENGVENISPIRPNSVDVAPKGCSPNSSHQSKGSSPTLTDLDTVDGLSVPVSSSSSEEHQHFMVEANMQNEMFEQWQQVRNELERSRKEASEGRQKAEKELFEASKMFRA…
OsPUB53	LOC_Os10g40060	MQNVDNYLDQCSRKKVKAEKEVFFFTKIDEGLLHLIEIYGVTKLVMGAASDRHYKRKMKAPQSQTAISVMQRAHSYCNIWFICNGKLTCVGEASCCPVKRSKSARLPSSVDSCKVDLQSLLEPNIEAKRLGCMYINEMELRKETEAKLSQEKEESESLKHATMVLQNDLDWLKYQLNEKANRLQDLNQQKHLLEHRISESDSVATYLEESMKVTESRVQSLKLEYSKMKRERDDAVKEARSMRIEKELTNSCAYGAISSEFSLMELEQATQNFSNALNIGQGGFGSVYKGSLRNTTVAIKMLSTDSLHGQSQFHQEVAILSRVRHPNLVTLIGACTEASALVYELLPNGSLEDRLNCVDNTPPLTWQVRIQIITEICSALIFLHKHRPHPVVHGDLKPG…
OsPUB54	LOC_Os10g40100	MVVGGKFHASKLRPEQVSTYRKYEREQVEKNLDEYLEQCTKMKVKCEKIVIENEDIANGITELILLHGVSKLVMGAAADKQYSRKMKLPKSKTALSVTVKANPSCKIWFVCKEHLIYTRDFVAPISPNSQSPDTIRGSISNLAARGGTTNQYANNAVNGYVQRSMSEMVVPASSRVSLQLHSRSSLQESLSRLNMEGTSVDSWDSFRRGSFPSSYRASSTVTEEVLSDSSSSGIPRDGISTLAGCDFPNSALHHEQGDAGSNANLFDKLEEAFAEAEKYRKQAYDESLRRQKTEEELISYHQKARKSEDLFLNEAKQRKEVEETLAKANVEIQLLKEEMDALKHNRDDLSSKLSDVSEQKVTLEQQAVEYGSIIIDLKDTVAASQALIDSMQMEFEQLK…
OsPUB55	LOC_Os02g44610	MPGEDLNTEFSSYELEQATRGFDQELKIGEGGFGSVYKGTLRNTTVAIKLLHPHSMQGQSEFDQEIAVLSRVRHPNLVTLIGSCREAFGLVYEFLPKGSLEDRLACLNNTPPLTWQVRTRIIYEMCSALSFLHSNKPHPIVHGDLKPANILLDANFVSKLGDFGICRLLIQTNTGAAAAATTRLYRTTTPKGTFAYMDPEFLTTGELTPRSDVYSLGIIILRLLTGKPPQKIAEVVEDAIESGGLHSILDPSAGSWPFVQANQLAHLGLRCAEMSRRRRPDLATDVWKVVEPLMKAASLTAGRPSFVARPDDSPPPSYFVCPIFQEEMNDPHIAADGFTYEAEAIKGWLDSGHDTSPVTNLTLEHRELIPNRALRSAILEWQQQRQRHQPQEEDDDCT
OsPUB56	LOC_Os09g39640	MPNGSLDDRLACKDNSKPLSWQLRTRIASNICSALIFLHSNKPHSIVHSDLKASNILLDGNNVAKLSGFGVCRMLTDEFKATTTLYRHTHPKGTFVYIDPEYAISGDLTPLSDVYSFGIILLRLLTGRSGFGLLKDVQRAVAKGCLQAILDSSAGDWPLMHAEQLSRVGLRCCEIRRKNRPDLQTEVWTVLEPMLRSASSMLCSLSFKSVSEDFGNVPSYFICPIQQDVMRDPLIAADGFTYEAEAIREWFDSGHYTSPMTNPDLPHRDLLPNHALRSAIQEWLQSNAD
OsPUB57	LOC_Os03g31070	MQTGFSNSRMNSFISSVLVLHFNKQEIKFEPSVWCEAIDIRNTFSAGEIITGDIICFQKILKPPDIPKYPSVASFLQHVCDRKTYEEVRKVHILEEEIVTLKHQADTYLVQKEKAVTAYDQLKHERDNAVQQVNELRDQSTHIILDFSRKDMEQATEHFKNAREVGDTEYGHTYKGMIHNMKVLIKLSSSQKLFQQEVSILRQWRHPNIITFIGVCSEVSALVYEWLPNGNLEDRIICTNNSAPLSWYNRTQIIGEICCALLFLHSNKSTALVHGDLRPCNILIDANYRSKICNFGMSNLFLQLGTFPPNLTARLPYMDPEFNTTGELTTLSDVYSLGVIILRLLTGMPPLTLSEKVAEALGSDSLHLLIDKSAGDWPYIEAKQLALIGLSCTGMTRKK…
OsPUB58	LOC_Os10g40120	MDPATRAAAAAVEKVFVALPAEKGKTTLSWALGHFRGSGAKLVVTHVHVPPQTIPVMGVQFHVSNVSPEQVKCEKLVIEKEDVVAGLLELIASHGITKLVIAAAADKHYSRISDSVLHDRDKKVETTQSVTPLSQLFKIDTPPSPDIGQTILQPSAEQEQNDNEMELGFSDELNDARVAAENLMERALSESLRRQRADEQVVSSLQKVKQFEELYLEEVKRRKELEGALVKANLELTRLKQEMDIPRNHQSTILGDRQEVITDKFILRQQTVDMKSDFGATGQLIKPQQEYLQLHPDHDNGVRQPETLLHRRSLTAFSPASTVPSQFDKDSIPSHFICPISQEIMREPCIAADGFTYEAEAIINWFDEGHEVSPMTKQPLVHRDLIPNFALRSVIQDYT…
OsPUB59	LOC_Os03g31000	MPPTHQIIKVMRLSLRALAPHLLLAFAEIIVARTEDFSSIGKHGRYFDLVDFSVIEGFKVPADMTICSFKERLTEEFGTPVQCQRLWWWTRRQNNTYRVDRPLTTEEEKIPVVHTLAIPKWLNRDDYLVFLKLYDPEKARLRFMDGFTCSSNTKKSSWLRGSGRIELYKEIKFDPWVLCEAIDLHRTFSENEIVTGDIICYQKILKTQDLPKYHSVASFLQHICDQKEEEMKRQILEEKIAGLEHQASADRLEKVETLIAYDQMKHERDNAVRQVNELRDQSTHAILKFSRCDLEQATEHFTDACKVGDTEYGRTYKAIMHGTEVAIKLSSTESLFQQEVTVLGQCRHPNIITFIGVCSKISALVYEWLPNGRNLEDHIVCANNSTPLPWQNRTQIIGE…
OsPUB60	LOC_Os02g44599	MDGVGLGVHRRWDTSGSGSQYSFRTSVSSVAEISTEVGVEVSPPPPPLAAAADKVFVAVAADVKYGKSALQWTLQNLAKDGAKVVIAHVHCPAQMIPMMGAKVHYTKMNTKQVNDYRNKEREKAEEKLDEYLLICRKLKVSCEKLIIEEDDIAKGLTDLVALHGVTKLVMGAAADKHYSRKMNTPKSKTALKILEAADPSCKIWFTCKGHLICTREANTTVPAIPPSPAHTVASTLSSSSISSRMRSMSLHPSESEASSSSGSPRHNLNRSRTEVAKYPSQGSGTAPSQLFGHSDQDVNDQPTRTAMGSIDSWDEFERSQNSCYDSSRNSDTVRVSGSAMQQPMYEPDDDHFVSPRKLENSGDDADIYGRLQEALSETQDLKRETYEESTKRRNAERNL…
OsPUB61	LOC_Os10g01060	MEILSPSPPPSPGPASASASASGSAMDSFIHRGAGWHFPRRDNVDARVHVAVGRSPEKTLGLLRWAFRRFACAQVVLVHVHQPSPLIPTLLGKIPAAQATEELVLSHRKSEKDEMNKILLTYLTFCHRAQVQASLLVTENEQIHDGIITLVKDHGITKLVMGSTPDTCFKLKASYGKASFMARNAPSFCEIWFVWRGRHIWTREAAAAIGNNISVYNEDDVMIRKRIRFSSTSNNAESILDEGYISYEAQTPADRYEITISDNGQPNDYESLVDANHFCNIIVPNLQNAQSAFNSTFQPGSSVDMESLVLYPQEILDKNFKQVILEAERSRKDAFVELLKRKDTESRVAGVIARAKASEFAQKQEMKMREELEALLTATKKQHEDLAENKEKATEGLDS…
OsPUB62	LOC_Os02g57700	MACNESIESRIILTDQSNLRLVSLALDEQKGSVILCTTKNQPQHMEAAAGAGGAIGGSGREAAAEEEDGGEQWLEEEAEAEAVYCAVGKEAVKEWKANLMWVLAAFPWRRRRSRIVLIHVHRPPSRVNMMGAWVPVSQLAEEEVNAYRQLEEERISKVLDDLLDICKSQKVNASKIIFSCDDIARGLLQLVDDHGITDLVMGAASDKAYSRKMRAPRSKKARKVQLKASPSCKIWFVCKGNLICTREVNEGLNRTGSSTTSTTPRSSTSDYSRSRSSPRVHSLSSEQFGMQDPAEPTTSSVDQTPIREDNAMDRGTEGFNHEAVAVASSSTVPVSENVEAVQRSAAAVVQSLQEIEEDSPTPSGHGSEDAGDVSDAYDKFKDAVIEAENLRHEAYEETR…
OsPUB26	LOC_Os03g60140	MRWGLAIQELNIKPKNWRELLTDEPFTRNDLITIQNPNAVDSKILGEFDHVKKGLKLEDEELQRMKNDPTYNINISGDLKQMIKELGTEKGKLAFLHGGGGQKAQKERAAALAAILAKKEKDDSKSGKEPKPHQPFSIVDAASASVHGRSAAAAKAATAEKTAARIAMHMAGDRAPVNAKLVKSSYTTGAASRSFTSTAYDPVTKNELEYVKVEKNPKKKGYVQLHTTHGDLNLELHCDITPRTCENFLTHCENGYYNGLIFHRSIKNFMIQGGDPTGTGSGGESIWGKPFKDELNSKLIHSGRGVVSMANSGPHTNGSQFFILYKSAPHLNFKHTVFGMVVGGLTTLSAMEKVPVDDDDRPLEEIKILKVSVFVNPYTEPDEEEEEKAKEEEKKKDED…
OsPUB69	LOC_Os08g13780	MSPASGPAQANVHGQHEPHLAQEDSISSAAPTSIAAPPEAAADVSPPPSSVGSRLPQQPGDGGGRGADGWSPAAAAVGQKGKKKEKAERDEERKSDFLRRRSVRVAYHGHAKEEVMSKKLPWDDPRLRKEQVTPVSTINKSHRTSALGCINKEEIDGLLVVERPRFGPPYVACNEFTLMWSLKNDRKVWDDIRLVRKLRPLQNSEKISSRTHYKMILVAAHKHGRKPNLICSSLFTEDRKAKGKLEGFEIPQNLVCPLCGNVMVDPVMIATGKTMDRHCVRAWFDKHGHICPVTCQPVSSTVLRNERIRGYVEEWHEAELEVEEDARVSFTRP
OsPUB73	LOC_Os02g28870	MDPEAEEAQLRLEMELAKKAKADMSGLQRSSSLGLDHAGLYPLPLPPGWRSAPTSPLRTPSSPPPLQFPPAWAADVAGTSGSAAPEDDGPARNAGADEATAGSAPKNEDPARAAGADDGPTRSDYAAMMRMALAKFQDDDAAADDEEAASAVMEQAMTGLMDLTYRKAKPPELPYEFATRWPIPIAHDGTLQAEVMRDPVILPSGYSVDQTYQNNQKRQNPWTNTSTFTDHSLPYSLSVPNHLLRDMISAWCLDHSDLSPSTTSDTPSTPLEPSEEEQIQRILKLFSGNSASQREALKLIQLLTKTTKGVQPCLAKYADIIPVLINLRRKYKSSWTQDLEEERLTIILNLTMHRQNREILAGQNELAGAIKKIVKKAGNRGKRTSSLAKVASIVAVLSE…
OsPUB74	LOC_Os06g28590	MENNNDGVIGISWRNSNPKVHSSMCSELTMMLDKVSSILPSIETAQPGCKAGIEELCNLYNIVDKGKLIIQNCIECSSLYLAITGEATAMRCERIRDALRRSLFLVQNMVPSSLANQVADVHDDLGDVKFIVDPEEDEAGKAILEMLRQSDATQEHELQTFLFAASKLNLTSPKAILIERRAIKKLLDKINGNDPKKEGILKFFQYLVRKYGKTMKPEGSAKNEGVDVANVTSSTNLIASGTDAPQKCFSPTNSWTGRCEEQNNLSRFSTPPEFCCPLSMKLMYDPVIIASGQTYERENIEKWFSEGYDICPRTQLKLENFTITPNTCMKAVICNWCKDNELEFTSLPEQFHSYSVSSLHNISAPLVAGTKRDYMSDHSSSSVALSGSSYVSSPMRETE…
OsPUB75	LOC_Os03g13010	MPQYQELPCGGQVLDIDTALKDGILGGGPELGDAAAGDGGKQPVELRKMMDELDAAGDGGGDEAVPAVFICPISLEPMVDPVTLCTGQTYESANISRWLALGHRTCPTTMQELWDVTPIPNTTLRQLIAAWFSRRYTRFKKRSADFHGRAAELVHALRGTAVPKRQPLKGQARVAALRELRSLAAAHQSVTKAIAEAGGVGLLTSLLGPFTSHAVGSEAVAILVSGVPLDADAKAALMQPAKVSLLVDMLNEGAVDTKINCVRLIRILMEEKGFRPDTVASLSLLVGVMRLVRDKRHPDGVAAGLELLNSICAVHKPARSLIVSIGAVPQLVELLPELPTECVEPALDILDALAAVPEGRIALKDCPRTITNAVRLLMRVSEACTRRALSMLWVVCRMA…
OsPUB76	LOC_Os04g30470	MSPSMPQPLPLPSPPSSPRSGATTTTTTSVRARPRPPTAPPDAPWLALSGGGAGSSDVAGSSSGSGSNVDETLAAMRDAAWARFYAVMGKGKGKAGERGSFSFPDLGAPHDVVDAAAVVDHFATVEAERRAGARAQFLDATMEATASARLGRVKRELLVDRRVLDLAGLERWLRRGEAVAELAWFAELCAGEGGEPVPPLELFESAFRALQAARSDELHRGAGFRKRWVGPAAVPEFFLCPISNKVMVNPVVISSGKTVEVLALEKWWSENRRLCPVTDEILDNSIFIPNILIMLCTALWRTRNGITDVTTIAEPPKISSEEEALFREINLLALSPSLSDKTFDAILRLHELISNAQSSLLHLLGQSPGMIAKLACLLPETCLDPDPGLDDIILKIIAK…
OsPUB77	LOC_Os04g49500	MAPPPSSLLRDLLAADGFRNRRKPPDSNPPAAPRTTSMPLQHRRPSRPARSQSDVLTRSRLRETNNVGTSDGDGVDAGEEQRTATRRSSASLMSARSYNNNKDSGGGAMRGGSAAAVPALDESVLTALISLVAGAVKRFVRDEGFRASLRGGCMSCLGGESNHRAVLDLRVIVHTVERAASEGLDDPRDLKRASLRLHAMASLDAKEADAVSAAGVPYQRLAACAHLYMSVISKLQEKDHSSAVHVLEAFCLAPHEARTSLLPALWDRLFRSGLSHLKAWRDRESATAASSDTRVKDVEKMFVEAVDDGTRALACYYRDWLLGRSQAMSLPVVPAPPSTVLASALRFSTSTSYDIGSDVACSSGSYSPAVKFALDETPSQYDREIEEEEEAEVDEKTAD…
OsPUB71	LOC_Os01g12930	MAGPTPTYSSVVAHTAAFLAELIADPLLRRHLLSAAAAAGGVGRKQRQHPAATLQALSLVSDALDTAASAPPSLSSLRAAERLLLSLPVATPLSCLLLALASASRRRGGAAAAAAAAVLDLFALDPALARHELAPAAFEALFAPRLLPVMRHFAARRASTAAAAAEAASHRGEDGSVETAAMSAMRVLSLMSGAQAQEMRDLEREYEKVLDANCIAYALYLKKILETGDAAKETYSPPPPPPELVFGVGDDDQDGDVDDETTAETDETVSSQNDVRYNPIWADADEAADLYPRQGSGKGWRELMRPPSLYPQRVPPHLIVQQQQSSPSPTGRGSPVARLRAGHSPATPSSDVSMEDSPSSSELLAGREEKHTASPLSRPAGRARPRGEEDDDDDVAAML…
OsPUB72	LOC_Os10g32880	MICAISGEVPDEPVVSKKSGLLFERRLVERYIEDHGKCPVTKEELTMDDIVAVKTNKVVKPRQLQAASIPGLLGMFQNEWDAIMLSSFALEQQLHTARQELSHALYQHDAACRVIARLKKERDEARALLAQAERQIPASMAGAAPTAVVSNGKRAFEDEVGPDGKKIRPGINPVMIDELTECNTMLSAHRKKRQVPPTLASIDAIERYTQISSHPLHKTNKPGILSMDIHPSKDIIATGGIDTNAVLFDRPSGQILCTLTGHSKKITSLKFVPRDELFVTGSADKTVKIWQGSEEGNYNCIHTLKDHTAEVEAVTVHATQKYFVTASKDNTWCFYDIPSGSCLTQVGESSGQEGYTSASFHPDGLILGTGTTEAVVKIWDVKTQSNVAKFEGHVGPVTA…
OsPUB63	LOC_Os06g06490	MSPVRFNPWRAAEAEVQGVKRKGDSCYNKGSYGKAIKHYTRGAELDPSDISFLIKRAKALSGLGQYQECVRDCNDALRRGEELGSGSSGNKLISEALLWKASALEHLADCAADYEQVILLLRRSLETCHSEEAQIRLKGALFMREQYEELKSQKLECGAYPTYTQHLYPARLEERINMDKTRLNTLLKHATKELQKNEDKLSEERSRRKEYEDMVMAIQASIEQLTMNHDAELKSVREDKANLECQLLQCTEKLERLQSILNREPPFTCPIFLHVMEDPYITADGHTYDGEAIRAWLDAGHDTSPVTNLPLEHMELIPNRALRSAIVWWHEQQNAAREHRDMA
OsPUB64	LOC_Os06g06470	MAPVVSRGGGGGGRAMGAKERKEAAQREKEAGDEAYGEELYKRAAAHYAAAADLDPGDTSCLIKRAAANFSMNKCKECVADCDEALGRRRRRDARCGCDEKLAADALFLKALALLNLAVCAADHEPAITALEGSLELRPGSKETRAKLDMAKRNRDAFAEQERLDQEAAKTHRDRGLELLRKKKYKEAEMQFSEAIKRNPRYPKNFSDRARCLVELNSLPKALEDANRCIELDDTLGMGYLRKGLVQIAMAKYEDAIATLVDGLKHDPQNLSIHNSLRECAARIKMAKDSDAIAKDLTKHQREIECLHKQLNEGENKASKERSRRMKSEKLVKTLSSQVEQLRSANERMQI
OsPUB65	LOC_Os06g06450	MAPAHSHRRGATEANEQMRRKKEKALREKEAGDDDFDEGRYKRAVEHYARAAALDPGDISFPIKCAKSYFHMDQYEECVRRCDEAVERGRELRAKKSLVALALLLKGTALLNLADCASDCKAAIRALKQSLDEHYHKGTEAILDEAESAMEEMEELEKEAAKHHREKGKELLSKKKYKEAAIQFTKAIKRNPLNPRNFSDRAKCRIELNALAEGLEDADKCIEVDPTFWKGYFCKGEVQFLMHNYEDAMTTYLDGLKYGPQKTTIYDGIKRCLEQIKMAKDRDVRDKDLWEAFKKSSSSQVEKLTMQRDVVTVELKSAKERNANLELQLSEQIGRIERLLSIQNSEPPHFICPISQEVMNDPHFAADGHTYEAEHIRKWLNDGHDTSPMTNERLQHKKL…
OsPUB66	LOC_Os05g01460	MDRLLFLVLGDDAFSDYIQLQVPINFLKKRKRRKKCSNRSKTGRKTNQIQEAASMATAADGVAVARQAELRRIEGNSCFNKARLGAAIDCYTEAIALCPDVAVYWLNRGLCHFKRKEWAKVEEDSRRALALDDTLVKGHYLLGCAMLEKEQCALAIKEFNKALDLLKSSNLGDKMAEDIWQVLAKAKYQDWEIHSTKRVWKMQSLKEACENALQEHHFLSGTLVGDGSTNEYTDQLKLLSEVFTKATIDDTPTDVPDYLCCQITFEIFRDPVITPSGITYERSIILEHLCKVGNFDPVTREPLKEHQLVPNLAIKEAVQAYLKNHSWAYKLN
OsPUB67	LOC_Os10g40490	MAAPEKVFVALPAEAKSGRSTLSWALGHFRATAIVVTHVHVPPQMIPVMGVKFHASKLNPEQVSLFRMAERDKVDKQLDHYVNQCLRMKMKCEKLVIENENVVDGLVELINLHGVTKLVISAAPDRNYSRKMDKPASRTATEIMQRADPSCKIWFVCKERLICTSGVEVEIAPGHTPFIPDTGHDALQLTLHQEQDDNNESELGFYDEIKEACKAADNLMMRALRESYRRQKADEEVVSSLQKAKEYEELYLEEVKKRKELEEALLRASEEIAQLKQERDLPKNDQNTTMEEQKEVISDNLILEASGQIIKPLQEYLDHDENCVREPETLLIQRKLAASFSPSSVMQSPFDEDCCIPSYFICPILQEVMREPCIASDGFTYETDAIRSWLDGGRRVSPI…
OsPUB68	LOC_Os08g02140	MSPAADSAASKRQAELLKQEGNAFFKKDRISAAIDAYTGAIALCPKVAVYWTNRALCYKRRNEWVRAEEDCRTAIQLDSHSVKAHYMLGLALLNKDELAEGIKELEKSLELGRGAHPASYMVEEIWQELSKAKYIEWENLSSERVRQLHKLKEACKEALRNYNSLDNPPAYVPEEQLNELEEVFRNARKSDIPTEVQPAFDTAYFRALTGLI
OsPUB70	LOC_Os06g06760	MEAEDDERAEAEAEARREKEAGNAAYRKLYLETAVRHYTRGALLDPRDISFLTNRAAAYLLMSKYKECVRDCDEAVEKGRELRADNKLVARALARKASALLKLAACAADYDPAIRALQQSLAEHYSEETLAKLGEAEEARKEIEERERLDQEAADHHRDRGNDFFKQKRYQEAAMHYTEAMKKNPKDPRVFSNRAQCHIYLGALPEGLEDADKCIALDPTFLKGYLRKAKVQLLMGNYEIALATYVEGLKCDPNNLEVLDGLRRCAACIKRANGGDSRAEDLREILGDLHLNDDLCNKLQKSMDEAAVLKKEASDERLKRIESERLARTLEDLYLSQVQQRKETEESLSRVQQEFEQLKIQQDEVTVELQRVNEQNENLLGQLSDSREHFEWLLSEHDQ…
