# Supplementary material for: The U-box family genes in Medicago truncatula: Key elements in response to salt, cold, and drought stresses
Source: PLoS One. 2017 Aug 3;12(8):e0182402. doi: 10.1371/journal.pone.0182402 (PMC5542650; doi:10.1371/journal.pone.0182402)
Supplement: S2 Table — (XLS) [file pone.0182402.s005.xls]

## Sheet: Sheet1
Supplemental material S5. 15 types of cis-acting elements and the number of times they occurred in each U-box protein-encoding gene.
Gene ID	ABRE	ARE	AuxRR core	Box W1	CGTCA motif	ERE	GARE motif	HSE	LTR	MBS	P Box	TC-rich repeat	TCA element	TGA element	TGACG motif
MtPUB1	2	1				1	1	1				1	1
MtPUB2		1										1		1	1
MtPUB3		4		3						4	3
MtPUB4	2					1	1			2			2	3	3
MtPUB5		1		3		1		1	1	2	1	2	1
MtPUB6		4	1			1	1	1	1			2
MtPUB7		2		1			1	2		1			2
MtPUB8		1		2		1		1				1	2		2
MtPUB9								2	1	2
MtPUB10		1					1	1		2	2	1	1		1
MtPUB11		1					1	1		2	2	1	1		1
MtPUB12		1						1		1		1	1		2
MtPUB13	2	3	1	1		1	1		1	2			1
MtPUB14	2							3				2		1	1
MtPUB15				1		1		1		1		3	1		1
MtPUB16	2	1					1	1		3				1
MtPUB17	2	4	1			1	1	2		1			1		1
MtPUB18		3		1			1	3					3
MtPUB19		3							1	1			1		4
MtPUB20		2								1	1	2	1	1
MtPUB21	1							2		3	1		3
MtPUB22	5	1		4						1
MtPUB23	4			1		2	1	4		5			2
MtPUB24		1						3		1		3			2
MtPUB25		1						3		2		1	2		1
MtPUB26	1	1		1			2			1		3
MtPUB27		1		2				1		5		2	1
MtPUB28		2						1
MtPUB29	4				1					1		1	2	1
MtPUB30		5		1				4	1	1	2	3	1
MtPUB31	1	1		1			1	1		1		4	1	1
MtPUB32	1							3		3		3
MtPUB33	1	2		1											1
MtPUB34	1							1		1		3		1
MtPUB35	4			1		1	2		1			1	2		3
MtPUB36		3		3		2		4	1			2	1	2
MtPUB37		1		1		1		2		1			2		1
MtPUB38	1	1	1	2	1	1				2	1		1		1
MtPUB39		1		1				1				2	1	1	2
MtPUB40			1			1		5				2	1	1
MtPUB41		3		2		1	1	3		1		2		1	1
MtPUB42	3	5		2			1			1		2	1	1	1
MtPUB43	1	1		3		5		3	2		2	4			1
MtPUB44	3	3		2		1		2		3	2	1		1
MtPUB45	4		1					1		1		1		1
MtPUB46	2			1			1	1				2	1
MtPUB47	8							4		1		4	1	2
MtPUB48	3	2				5		3		1		3
MtPUB49		1										1			1
MtPUB50		3								1		2	2
MtPUB51		1		1		2				2	1	3
MtPUB52	1	4		1				3		2					1
MtPUB53				1			1	1		4			1		1
MtPUB54		3						1		1		1			3
MtPUB55						1		3		1		2			2
MtPUB56		1		1				1					1
MtPUB57	6	2		1		1		2				1	1		2
MtPUB58		3		3		1	1	4		1			1		2
MtPUB59				2				5		2		2	4
MtPUB60										1		1	2	1
MtPUB61		2	1			1	2	1		1		1	2
MtPUB62				1						1			1
MtPUB63	3	1	1	2			2	1	2			1		1	1
MtPUB64		2				3	1	1	1	1		1	1		4
