# Supplementary material for: The U-box family genes in Medicago truncatula: Key elements in response to salt, cold, and drought stresses
Source: PLoS One. 2017 Aug 3;12(8):e0182402. doi: 10.1371/journal.pone.0182402 (PMC5542650; doi:10.1371/journal.pone.0182402)
Supplement: S3 Table — (XLS) [file pone.0182402.s006.xls]

## Sheet: Sheet1
Supplemental material S6. Primer sequences used for this study
Primer name	Forward (5'-3')	Reverse (5'-3')
MtPUB2	TTTTGGAACATGATGGGATAGGTG	AACCCTCAATTTGTTTCCGACC														Primer sequences used for this study
MtPUB3	CATTCTTTTTCTCAACTCTCCACC	CTGTCGTAGGTTATGCCTGTTG														Primer name		Forward (5'-3')	Reverse (5'-3')
MtPUB4	TCATTCATTTCTCAACTCTCCACCA	CGATGCTTTCTCTGTCGTAGG														Medtr3g007300.1		TGACCGAAGCAGCAATCT	GCCAAGTGGGTAGGAGTT
MtPUB7	TGCTTCATCTGGGGGTGTTC	CGGAGATTGTGGCCTGAGTT														Medtr7g057270.1		AGTTCTTTCCCGTGGTGA	GCGTTTCGAGCAGATTGT
MtPUB11	GGCATGATGCTGGTCACAGA	GCGGTATTGCTCGTGTTAGC														Medtr4g028660.1		TGGTTGGCTGAAGAAGTT	ATGGACCCATTTAACACC
MtPUB15	GCATTGTCTGCTCTAGTTGGC	GGATTTGGCAGTGAAGCGTG														Medtr3g080330.1		GGGGCTTGTAAATTGCTC	AAACATCGGTTAGGTGGC
MtPUB18	GTTGAAGGAGGCGTGGTTTT	ATTCTGCTCTCCCTTCTGCAC														Medtr1g009110.1		TTGTGAATAGGTGGAGGC	GAAGAGTGATGTAGGGAGG
MtPUB22	GCACCAGCAAAGCAAAACAC	CGGACACCGGAAATTGGTTG														Medtr4g066790.1		GCTCCTCATACAACTTCG	GATTATCCTTGACCCTCC
MtPUB31	TGTGCTTATAGAGACGTGCC	TTCGGTTATTCCACCCGCTT														Medtr2g036510.1		AGTTATTCACAGAGGCAAAC	CATATTCCACGACTCACATT
MtPUB33	AGGGTTGGTCCCTCTCTCTG	TGGTTCTAAACAGCCACGCA														Medtr8g102000.1		TTTTGCTCCTCATTGGCTTCT	TTCATCGCATCGGCTTCC
MtPUB35	TTCGCGCAGTGGCTATTACA	CGTCGTTGGGGTCTACTTCG														Medtr5g022090.1		ACAGGGATAGTCAAAGGC	ACCCGAAGTCATCAAGTA
MtPUB40	TCCTTGAAACCCTTCCATCACA	TAGTGAAAATAAAGCGAGCATGGC														Medtr1g079140.1		GTTGATGGGAAGAAATGC	GAATCCACCTCCAATACC
MtPUB42	TCGTCGGAGTCGGGACATTA	GCCAAGAGTGTCATTGCTCC														Medtr3g010920.1		TCAGTCACTTACGGAGGA	TGTTAGCATGAGGTGGTG
MtPUB43	ATCCTGTTCAAGTAAGGTCGTTATC	TCTTCCCCAACCTAACACCATC														Medtr4g104300.1		AAGCCTTCTGGAAACAGC	TCGGGCAACTCACTAATC
MtPUB44	AGTAGGGTTTTCCGTCGTGC	CGGTTGAAAGTGTAACGGGG														Medtr8g085600.1		CCGTTCTTAGTGGTTGCC	GCTCTGTGCCATTTATTTGT
MtPUB45	CGACGATTCATTGGCGGTTC	AGAACCATCAGCAGCCAAACT														Medtr2g021190.1		GAGCGGTAACTGTGAATAG	GTAAGGAACTCGGAACAA
MtPUB64	GGCCGGTCTCTTACTCCAAC	ACCTGCACATCACTTCTGGG														Medtr6g025090.1		AATAGACTATGGCTCCTGG	TAGATTGCTCTTGCTCCC
MtEF1α	ATTCCAAAGGCGGCTGCATA	CTTTGCTTGGTGCTGTTTAGATGG														Medtr8g073550.1		CTGTAGACTCCCTGTGAAA	CGGAATGTAGTGGGTAAG
